# Supplementary material for: Chimeric NANOG repressors inhibit glioblastoma growth in vivo in a context-dependent manner
Source: Sci Rep. 2019 Mar 7;9:3891. doi: 10.1038/s41598-019-39473-y (PMC6405761; doi:10.1038/s41598-019-39473-y)
Supplement: Supplementary file 2 — Supplementary Excel Data File 1 [file 41598_2019_39473_MOESM2_ESM.xlsx]

## Sheet: U87 N5 2FC down
gene_name	Ensembl_GENE_ID	U87_CT1	U87_CT2	U87_CT3	U87_N5A	U87_N5B	U87_N5C	padj	fold change
KRT5	ENSG00000186081.11	4107.25	3720.34	3011.95	143.313	153.625	146.612	1.54525e-247	-21.7548
ACKR3	ENSG00000144476.5	741.477	769.829	1159.13	36.4959	39.5359	39.3882	1.16807e-101	-17.7728
RGCC	ENSG00000102760.12	266.579	352.209	364.213	6.231	11.296	18.6	1.26774e-63	-16.969
NTRK2	ENSG00000148053.15	263.048	247.553	202.451	7.12114	5.64799	10.9412	3.49496e-55	-16.4203
KRT23	ENSG00000108244.16	232.153	247.553	195.504	8.01129	16.944	10.9412	1.27543e-48	-12.2633
COL14A1	ENSG00000187955.11	27592.7	25754.6	20406.8	1565.76	2055.87	1977.07	7.30786e-179	-12.1118
SLC1A3	ENSG00000079215.13	6843.66	6154.61	4152.22	340.925	477.82	463.906	1.92382e-107	-11.6352
FLJ22447	ENSG00000232774.7	751.187	650.078	482.309	45.3973	50.8319	36.1059	2.70642e-75	-11.4876
COL8A2	ENSG00000171812.11	451.065	491.081	373.144	36.4959	28.2399	26.2588	1.35626e-72	-11.4259
TSHR	ENSG00000165409.16	212.733	177.111	114.127	8.90143	9.03678	4.37647	4.92353e-34	-11.2004
TMTC1	ENSG00000133687.15	10318.9	10170.8	7536.33	669.388	804.273	855.6	4.85474e-158	-11.052
DRAXIN	ENSG00000162490.6	447.534	348.184	201.458	17.8029	25.9807	20.7882	5.61361e-40	-10.2199
CXCR4	ENSG00000121966.6	155.357	187.174	182.603	8.01129	10.1664	15.3176	6.91158e-39	-10.1119
TACR1	ENSG00000115353.10	395.454	456.866	532.922	29.3747	32.7583	55.8	4.43741e-60	-9.54296
CTD-2353F22.2	ENSG00000279400.1	180.073	187.174	181.61	9.79157	12.4256	19.6941	5.87028e-39	-9.15613
NTN1	ENSG00000065320.8	12275.9	12450.1	8892.95	992.51	1153.32	1272.46	3.81351e-129	-9.07162
PDGFRA	ENSG00000134853.11	3631.47	3978.96	3506.17	243.899	415.692	462.812	2.47211e-83	-8.7613
LINC00973	ENSG00000240476.1	567.583	526.301	423.757	36.4959	38.4063	71.1176	5.80186e-55	-8.56037
FABP7	ENSG00000164434.11	5478.1	6021.77	4785.38	421.928	735.368	655.376	2.11964e-84	-8.07103
SOX21	ENSG00000125285.5	660.268	701.4	605.367	67.6509	62.1278	89.7176	2.52941e-83	-8.03161
CTD-2297D10.2	ENSG00000250579.1	55.6108	68.4293	59.5443	0.890143	3.38879	2.18824	7.74653e-19	-7.96153
PDZRN3	ENSG00000121440.14	4548.61	4857.47	3583.58	357.838	572.706	561.282	6.69111e-82	-7.83412
GDF6	ENSG00000156466.9	126.228	122.77	98.2481	3.56057	14.6848	7.65882	1.53646e-24	-7.79381
XKR4	ENSG00000206579.8	163.301	197.237	111.149	10.6817	10.1664	17.5059	2.25296e-27	-7.78648
FABP7P2	ENSG00000235129.1	122.697	143.903	112.142	6.231	9.03678	15.3176	1.12329e-26	-7.74668
MYLKP1	ENSG00000228868.3	112.104	98.6186	82.3697	6.231	6.77758	8.75294	7.78896e-23	-7.45708
GJC1	ENSG00000182963.9	2772.59	2801.57	2526.66	355.167	354.694	391.694	4.55617e-175	-7.06563
JAKMIP2-AS1	ENSG00000280780.2	301.887	347.178	201.458	28.4846	35.0175	31.7294	1.52008e-35	-6.99736
C5orf46	ENSG00000178776.4	110.339	109.688	86.3393	9.79157	7.90718	8.75294	1.2808e-22	-6.94331
RNF165	ENSG00000141622.13	173.894	141.89	105.195	10.6817	18.0736	12.0353	1.38903e-24	-6.87089
ZNF423	ENSG00000102935.11	1821.03	1914.01	1502.5	181.589	266.585	258.212	3.78791e-83	-6.83642
PLEKHS1	ENSG00000148735.14	1119.28	1175.37	1324.86	157.555	188.643	149.894	1.38271e-103	-6.83267
CADPS	ENSG00000163618.17	342.492	254.597	179.625	21.3634	40.6655	22.9765	2.7655e-28	-6.73533
ITGB4	ENSG00000132470.13	123387	131813	114004	16506.8	17655.6	19379	3.80026e-195	-6.67195
ANKRD1	ENSG00000148677.6	951.562	1051.6	862.4	142.423	110.701	145.518	6.1416e-86	-6.62777
CACNG4	ENSG00000075461.5	2236.79	2461.44	1885.57	142.423	255.289	288.847	1.16236e-23	-6.57504
GFAP	ENSG00000131095.11	15380.4	18140.8	23903.1	1949.41	1869.48	2791.09	5.61339e-29	-6.56685
IL11	ENSG00000095752.6	5700.55	6666.82	5602.13	687.19	717.294	1101.78	7.60377e-75	-6.56339
ILDR2	ENSG00000143195.12	1306.41	1362.55	1343.72	217.195	189.772	176.153	3.04022e-121	-6.50657
FGFR3	ENSG00000068078.17	5121.49	5220.75	4346.74	721.906	665.333	788.859	2.91753e-143	-6.46369
GRIN2A	ENSG00000183454.15	140.351	113.713	68.476	4.45072	16.944	4.37647	3.22343e-17	-6.41855
CSMD2	ENSG00000121904.17	611.719	608.819	560.709	82.7833	64.387	106.129	1.14981e-63	-6.34877
B3GALT5	ENSG00000183778.17	104.16	121.764	119.089	15.1324	10.1664	12.0353	4.9682e-23	-6.25308
MMP28	ENSG00000271447.5	138.586	112.707	165.732	19.5831	16.944	9.84706	1.14438e-23	-6.23375
MOXD1	ENSG00000079931.14	10517.5	11527.3	9914.13	1218.61	1658.25	1924.55	2.93894e-84	-6.20441
ADAMTS16	ENSG00000145536.15	6494.99	6725.19	4960.04	810.92	1018.9	967.2	8.19995e-95	-6.12
SOCS2-AS1	ENSG00000246985.7	405.164	426.677	495.21	61.4199	55.3503	76.5882	1.21922e-53	-6.11415
ESPNL	ENSG00000144488.14	165.067	111.701	70.4608	12.462	14.6848	5.47059	4.58498e-17	-6.00021
GS1-388B5.1	ENSG00000242001.1	37.0739	38.2399	21.8329	0	0	0	7.15359e-12	-5.86645
SOX21-AS1	ENSG00000227640.2	427.232	462.904	389.023	58.7494	58.7391	78.7765	8.17398e-52	-5.84925
SPAG17	ENSG00000155761.13	194.196	221.389	136.952	16.9127	25.9807	29.5412	7.11457e-25	-5.82552
CYP24A1	ENSG00000019186.9	130.641	154.972	175.656	16.0226	21.4623	25.1647	1.04104e-24	-5.67345
SERPINA12	ENSG00000165953.9	97.9809	69.4356	35.7266	0.890143	7.90718	4.37647	8.42726e-13	-5.67221
WBSCR17	ENSG00000185274.11	2074.37	2303.45	1725.79	266.153	401.007	338.082	3.00692e-66	-5.63288
KRT6B	ENSG00000185479.5	292.177	275.73	219.322	36.4959	45.1839	38.2941	4.05945e-35	-5.6006
KRT6C	ENSG00000170465.9	393.689	392.462	273.904	50.7382	49.7023	63.4588	2.45648e-37	-5.58212
IGFL3	ENSG00000188624.2	51.1972	41.2588	36.719	4.45072	0	2.18824	7.20993e-12	-5.45
KRT6A	ENSG00000205420.10	368.09	365.291	242.147	42.7269	53.0911	57.9882	1.26411e-32	-5.40647
AL121578.2	ENSG00000259977.1	160.653	209.313	135.96	12.462	24.8511	32.8235	8.06261e-21	-5.39656
TRIM2	ENSG00000109654.14	20143.5	19237.7	12492.4	3041.62	3232.91	2960.68	4.9889e-63	-5.23081
IL17RD	ENSG00000144730.16	15474.8	15262.7	10209.9	2049.11	2884.99	2331.56	4.70415e-56	-5.20249
MMP7	ENSG00000137673.8	255.103	286.799	224.284	37.386	48.5727	43.7647	4.3465e-33	-5.13126
EFEMP1	ENSG00000115380.19	23778.5	24739.2	27549.2	3425.27	4714.94	5718.95	8.17377e-61	-5.1138
GPRC5B	ENSG00000167191.11	2167.94	2179.67	1782.36	266.153	429.247	416.859	2.1107e-53	-5.09496
SIRPA	ENSG00000198053.11	5980.37	6843.93	5916.72	1108.23	1169.13	1300.91	1.37182e-123	-5.07065
PAX7	ENSG00000009709.11	227.739	236.483	176.648	26.7043	42.9247	37.2	1.03424e-26	-5.04062
PPP1R14C	ENSG00000198729.4	436.942	498.125	406.886	77.4425	60.9982	100.659	1.70232e-41	-5.0405
SFRP4	ENSG00000106483.11	68.8514	84.5303	67.4836	8.90143	7.90718	10.9412	1.5045e-14	-4.99098
AZGP1	ENSG00000160862.12	112.987	134.846	90.3089	16.9127	16.944	16.4118	5.63571e-18	-4.93352
GSX2	ENSG00000180613.10	75.9131	66.4166	86.3393	9.79157	7.90718	12.0353	1.26855e-14	-4.92946
SULF2	ENSG00000196562.14	10239.4	10395.2	9155.93	1576.44	2188.03	2020.84	1.65546e-85	-4.92304
C11orf96	ENSG00000187479.5	121.814	164.029	77.4076	12.462	27.1103	6.56471	1.35099e-13	-4.89154
SLC38A3	ENSG00000188338.14	15677.8	17447.4	13282.4	2771.91	3710.73	2502.25	2.69433e-61	-4.84898
PLXNA4	ENSG00000221866.9	2468.94	2070.99	1369.52	312.44	424.729	370.906	3.73618e-39	-4.81688
EXTL1	ENSG00000158008.9	178.308	196.231	175.656	23.1437	38.4063	35.0118	5.13005e-25	-4.80975
SOCS2	ENSG00000120833.13	2852.92	2846.86	2944.47	557.23	561.41	646.623	4.784e-123	-4.75929
TOX3	ENSG00000103460.16	419.288	410.576	228.253	21.3634	56.4799	32.8235	8.36464e-11	-4.72867
AFF2	ENSG00000155966.13	1268.46	1226.69	862.4	206.513	246.252	205.694	1.59026e-48	-4.72374
GRIK2	ENSG00000164418.19	1347.02	1387.7	950.725	239.448	274.492	217.729	7.60448e-49	-4.67345
SIRPB1	ENSG00000101307.15	1092.8	1240.78	1110.5	255.471	196.55	249.459	6.28991e-70	-4.65419
GRIP1	ENSG00000155974.11	647.027	624.92	443.605	114.828	131.033	91.9059	2.57371e-36	-4.58856
SYTL2	ENSG00000137501.17	2235.91	2488.61	2154.51	381.871	556.891	490.165	6.83659e-65	-4.5765
AC009518.4	ENSG00000224865.7	167.715	140.884	103.21	21.3634	22.5919	26.2588	6.08563e-18	-4.57285
AOAH	ENSG00000136250.11	46.7837	37.2336	41.681	4.45072	4.51839	3.28235	4.42193e-10	-4.53649
GJB2	ENSG00000165474.5	4997.91	5002.38	5164.48	1120.69	970.324	1225.41	2.697e-105	-4.43712
ARHGEF6	ENSG00000129675.15	1038.07	946.94	929.884	175.358	221.401	231.953	7.25735e-62	-4.41996
HOPX	ENSG00000171476.21	158.888	117.739	85.3469	13.3521	22.5919	25.1647	3.2813e-14	-4.36369
PRKCDBP	ENSG00000170955.9	327.486	399.506	431.696	64.9804	67.7758	105.035	1.25734e-29	-4.35445
SCUBE3	ENSG00000146197.8	3365.78	4428.78	4604.76	638.233	628.056	1014.25	2.94892e-17	-4.33542
TLN2	ENSG00000171914.15	18039.1	17543	12548	3131.52	3635.04	3839.26	5.33722e-58	-4.30667
OVCH1	ENSG00000187950.8	53.8454	28.1768	27.7874	0	4.51839	3.28235	1.81196e-08	-4.29467
SNAP25	ENSG00000132639.12	157.123	132.833	98.2481	26.7043	16.944	26.2588	6.01742e-16	-4.28737
BVES	ENSG00000112276.13	5789.7	6220.02	5526.71	1239.97	1433.46	1330.45	1.72338e-113	-4.27248
CNTN1	ENSG00000018236.14	323.072	342.146	246.117	32.0452	73.4238	74.4	6.7952e-20	-4.26969
CDH3	ENSG00000062038.13	1824.56	1833.5	1960	335.584	401.007	515.329	1.30857e-54	-4.25716
SIRPAP1	ENSG00000225774.2	231.27	244.534	243.139	54.2987	49.7023	47.0471	2.00861e-29	-4.24618
ERFE	ENSG00000178752.15	2461	2322.57	2222.99	544.768	452.968	606.141	4.89225e-74	-4.20197
RGS20	ENSG00000147509.13	248.042	247.553	265.965	40.9466	49.7023	71.1176	1.18155e-25	-4.18185
AIF1L	ENSG00000126878.12	13494	15057.5	14412.7	3137.75	3365.07	3578.86	3.95656e-124	-4.16969
L1CAM	ENSG00000198910.12	14711.3	13326.6	14646.9	3757.29	3061.21	3401.61	2.19604e-98	-4.06588
NPAS2	ENSG00000170485.16	2178.53	1990.49	1238.52	363.178	434.895	445.306	3.58651e-32	-3.997
FHL2	ENSG00000115641.18	10256.2	11532.3	7055.01	1832.8	2443.32	2470.52	2.36024e-37	-3.98167
KCTD4	ENSG00000180332.6	96.2155	88.5555	65.4988	16.0226	14.6848	15.3176	3.03438e-12	-3.97672
PLCB1	ENSG00000182621.17	1046.01	1112.98	885.226	244.789	249.641	238.518	4.61739e-57	-3.97176
SYNC	ENSG00000162520.14	1941.96	1962.31	1589.83	437.95	466.524	432.176	2.54572e-68	-3.96394
RNF217	ENSG00000146373.16	3890.11	4224.5	2814.46	827.833	885.604	908.118	1.80398e-49	-3.95979
CYS1	ENSG00000205795.4	820.921	825.176	449.56	152.214	181.865	138.953	1.13186e-23	-3.93831
RPE65	ENSG00000116745.6	35.3084	31.1957	26.7949	1.78029	5.64799	1.09412	1.41478e-07	-3.91411
SH3RF2	ENSG00000156463.17	3070.07	3547.25	2738.05	803.799	698.091	837	3.57537e-62	-3.84921
FGFR2	ENSG00000066468.21	670.86	643.034	704.608	151.324	196.55	154.271	4.17951e-46	-3.8286
CCDC3	ENSG00000151468.10	68.8514	103.65	39.6962	8.90143	5.64799	17.5059	1.43513e-08	-3.82242
ROPN1	ENSG00000065371.17	62.6725	64.404	50.6127	9.79157	7.90718	13.1294	8.25979e-10	-3.82002
COL12A1	ENSG00000111799.20	13142.7	13466.5	12238.3	3283.74	3069.12	3607.31	6.39572e-103	-3.81558
MEST	ENSG00000106484.14	6186.92	7029.09	8424.53	1525.71	1887.56	2012.08	8.05184e-51	-3.811
MMP17	ENSG00000198598.6	452.831	445.796	377.114	101.476	92.627	119.259	3.18752e-34	-3.7953
SYTL5	ENSG00000147041.11	4739.27	5214.71	4287.19	568.801	893.511	1297.62	8.27252e-11	-3.77309
ZCCHC5	ENSG00000179300.3	304.535	368.31	326.501	74.772	81.331	90.8118	4.90235e-30	-3.74561
TLL2	ENSG00000095587.8	208.32	193.212	191.534	33.8254	48.5727	57.9882	8.28631e-20	-3.74172
NLGN4Y	ENSG00000165246.12	392.806	448.815	329.479	79.2227	97.1454	111.6	1.83351e-27	-3.74107
MESTP1	ENSG00000220884.2	309.831	359.254	392.993	78.3326	93.7566	90.8118	6.01805e-30	-3.74081
TNFRSF19	ENSG00000127863.15	8793.57	9774.31	7679.23	1727.77	2547.24	2418	5.462e-44	-3.72829
VSTM2L	ENSG00000132821.11	267.461	169.061	218.329	44.5072	62.1278	48.1412	5.31115e-18	-3.69175
AGR2	ENSG00000106541.11	2529.85	2839.81	3258.07	695.202	866.401	684.918	2.59537e-52	-3.68743
PI15	ENSG00000137558.7	97.9809	92.5808	101.225	21.3634	29.3695	9.84706	1.58591e-11	-3.68238
MSI1	ENSG00000135097.6	126.228	87.5492	90.3089	19.5831	30.4991	13.1294	2.22697e-11	-3.68117
KRT75	ENSG00000170454.5	9700.99	8949.14	5336.16	1887.1	2120.25	2078.82	1.16547e-30	-3.66397
FILIP1L	ENSG00000168386.18	1286.99	1612.11	1558.08	405.905	432.636	326.047	2.15077e-46	-3.65297
IRX1	ENSG00000170549.3	2937.66	3111.52	2779.73	738.819	770.385	857.788	2.36288e-81	-3.63999
NLGN4X	ENSG00000146938.14	1699.22	1893.88	1471.74	379.201	446.191	506.576	4.12997e-46	-3.63827
FRZB	ENSG00000162998.4	532.275	530.327	405.894	92.5749	146.848	135.671	9.99622e-26	-3.61186
EBF1	ENSG00000164330.16	207.437	218.37	178.633	54.2987	51.9615	43.7647	1.99322e-20	-3.58899
ROS1	ENSG00000047936.10	281.585	260.635	206.42	60.5297	63.2574	65.6471	4.80341e-22	-3.57692
SLCO5A1	ENSG00000137571.10	706.169	837.252	571.626	162.896	194.291	198.035	8.8859e-32	-3.57357
EPHB3	ENSG00000182580.2	2088.49	1948.22	1977.86	591.945	518.485	530.647	1.28907e-77	-3.56919
IRX3	ENSG00000177508.11	1512.08	1740.92	1980.84	488.689	433.765	487.976	3.9287e-52	-3.56812
PRICKLE1	ENSG00000139174.10	2393.03	3109.51	2117.79	632.892	694.702	712.27	1.75587e-42	-3.56374
RGMA	ENSG00000182175.13	86.5057	87.5492	90.3089	16.9127	19.2032	22.9765	7.43005e-12	-3.56304
SPOCK1	ENSG00000152377.13	6935.46	6446.44	4653.39	1455.38	1857.06	1542.71	1.81367e-38	-3.52906
TGFB3	ENSG00000119699.7	7328.27	8467.11	8235.97	2147.92	1992.61	2498.96	1.84845e-67	-3.5191
F2R	ENSG00000181104.6	4218.47	4411.67	3672.89	1126.03	1168	1120.38	1.83598e-78	-3.51834
NOG	ENSG00000183691.4	78.5613	113.713	49.6203	17.8029	5.64799	20.7882	4.02725e-08	-3.51403
ZNF536	ENSG00000198597.8	69.7342	79.4987	47.6355	8.01129	5.64799	21.8824	6.92084e-08	-3.5088
COL2A1	ENSG00000139219.17	158.005	215.351	130.998	33.8254	40.6655	48.1412	2.56778e-14	-3.49863
SIRPG	ENSG00000089012.14	77.6786	120.758	75.4228	16.9127	19.2032	24.0706	2.40348e-10	-3.48974
INHBE	ENSG00000139269.2	539.336	769.829	440.628	161.116	137.811	158.647	1.94071e-22	-3.48198
PAPPA-AS2	ENSG00000226604.2	61.7898	89.5618	78.4	13.3521	18.0736	18.6	6.30219e-10	-3.47403
KRT17	ENSG00000128422.15	23.8332	18.1136	17.8633	1.78029	0	1.09412	4.65215e-06	-3.46901
MMP24	ENSG00000125966.9	285.116	269.692	313.6	79.2227	79.0718	74.4	2.49227e-26	-3.45807
SDC2	ENSG00000169439.11	3280.15	3661.97	3294.79	897.264	957.898	1040.51	2.99153e-76	-3.45471
AZIN2	ENSG00000142920.16	384.862	300.887	252.071	79.2227	106.182	56.8941	4.49773e-17	-3.42814
KALRN	ENSG00000160145.15	280.702	302.9	179.625	61.4199	84.7198	47.0471	9.67749e-15	-3.41505
SLC27A6	ENSG00000113396.12	57.3762	57.3598	21.8329	5.34086	5.64799	9.84706	1.221e-06	-3.41298
STXBP6	ENSG00000168952.15	53.8454	58.3661	61.5291	6.231	10.1664	18.6	5.73345e-08	-3.39327
DCBLD2	ENSG00000057019.15	61865.7	59417.7	40406.8	14563.6	15241.7	15929.3	3.55131e-39	-3.37887
RLBP1	ENSG00000140522.11	692.928	672.217	507.119	135.302	243.993	118.165	2.56033e-17	-3.36533
GALNT16	ENSG00000100626.16	564.935	599.762	416.81	148.654	128.774	160.835	2.37489e-26	-3.36336
CD180	ENSG00000134061.5	397.22	407.557	550.785	138.862	134.422	99.5647	3.22465e-23	-3.34803
LAMA1	ENSG00000101680.13	7541	7592.63	6252.15	1949.41	2258.06	2041.62	7.48607e-63	-3.33409
MDFI	ENSG00000112559.13	973.63	1012.35	1138.29	259.922	321.935	326.047	3.03412e-43	-3.31803
BHLHE41	ENSG00000123095.5	1339.95	1427.96	1277.23	393.443	472.172	296.506	6.44759e-34	-3.31056
IRX5	ENSG00000176842.14	142.999	167.048	179.625	53.4086	38.4063	37.2	4.99124e-15	-3.29849
ATP8B1	ENSG00000081923.11	987.753	984.174	784	247.46	321.935	223.2	4.83958e-31	-3.29648
NEXN	ENSG00000162614.18	1429.11	1484.31	1432.04	327.573	536.559	393.882	1.28131e-31	-3.28346
ELMOD1	ENSG00000110675.12	428.115	418.626	322.532	98.8059	123.126	112.694	2.22288e-24	-3.26794
RP11-1069G10.1	ENSG00000259370.2	76.7958	95.5997	54.5823	18.693	14.6848	18.6	1.06444e-08	-3.26685
RAB11FIP4	ENSG00000131242.16	8479.32	8397.68	6898.21	2082.04	2987.78	1843.59	5.69775e-30	-3.25539
EMILIN2	ENSG00000132205.10	87.3884	89.5618	178.633	22.2536	22.5919	38.2941	9.25755e-09	-3.25398
TENM4	ENSG00000149256.15	707.934	666.179	488.264	193.161	162.662	181.624	8.88248e-27	-3.25131
COL11A1	ENSG00000060718.19	79746.7	85456.1	72642.1	19510.2	24455.8	27038.9	5.57586e-47	-3.2399
BGN	ENSG00000182492.15	5387.18	4775.96	3991.46	1437.58	1658.25	1043.79	1.52725e-29	-3.236
TGFBI	ENSG00000120708.16	324569	333386	353635	75746.7	89867.4	131734	1.31102e-28	-3.21623
MFSD2A	ENSG00000168389.17	5790.58	5352.58	5207.15	1442.92	1530.6	1954.09	1.01097e-47	-3.21467
PXDN	ENSG00000130508.10	49506.8	47969.9	39679.4	13378	13929.1	14436.9	8.27464e-66	-3.21153
MALT1	ENSG00000172175.12	5152.38	5205.65	4513.46	1353.91	1597.25	1597.41	1.04552e-60	-3.19262
MESTP3	ENSG00000250927.1	206.554	253.591	317.57	56.079	81.331	82.0588	9.54813e-16	-3.18699
IGFBP3	ENSG00000146674.14	2191.77	2493.64	3152.87	870.56	705.998	805.27	1.66561e-34	-3.14918
COL9A2	ENSG00000049089.13	1535.92	1713.75	1615.64	463.765	532.04	513.141	1.62724e-57	-3.14853
EPHA5	ENSG00000145242.13	609.07	666.179	512.081	178.029	190.902	173.965	2.95227e-31	-3.14038
CCL2	ENSG00000108691.9	515.503	571.586	474.37	145.983	179.606	148.8	3.37487e-30	-3.13928
ENC1	ENSG00000171617.13	33841.4	34654.4	39362.8	10190.4	11048.6	12370.1	5.60592e-62	-3.13691
MGP	ENSG00000111341.9	1699.22	1923.06	1572.96	372.08	701.48	470.471	1.21458e-21	-3.13682
CPA4	ENSG00000128510.10	2484.83	2640.56	3937.87	821.602	952.25	966.106	3.03078e-27	-3.13148
SORBS2	ENSG00000154556.17	628.49	567.56	423.757	162.006	193.161	125.824	3.10165e-20	-3.121
SHISA2	ENSG00000180730.4	180.956	191.199	97.2557	24.924	56.4799	40.4823	4.19886e-09	-3.11661
IRX4	ENSG00000113430.9	84.7402	92.5808	98.2481	29.3747	20.3327	22.9765	4.94635e-10	-3.10565
CARMN	ENSG00000249669.8	75.9131	65.4103	46.6431	9.79157	22.5919	10.9412	4.94314e-07	-3.10271
LINC00702	ENSG00000233117.2	285.998	302.9	140.922	56.9692	81.331	62.3647	5.67739e-11	-3.09852
AUTS2	ENSG00000158321.15	6039.51	5999.64	5257.76	1777.62	1728.28	1972.69	5.09377e-65	-3.09226
CTD-2006M22.2	ENSG00000278934.1	44.1355	42.2651	43.6658	8.01129	12.4256	7.65882	1.63237e-06	-3.09072
MMP3	ENSG00000149968.11	33.543	35.2209	137.944	8.90143	5.64799	18.6	2.02681e-05	-3.08876
RP11-115C10.1	ENSG00000254607.2	44.1355	25.1578	32.7494	6.231	5.64799	6.56471	1.08358e-05	-3.07817
SEMA6A	ENSG00000092421.16	1038.07	916.751	752.243	270.604	334.361	227.576	2.11213e-25	-3.07564
FOXC1	ENSG00000054598.6	1645.37	1765.07	1464.79	462.874	506.06	570.035	3.67814e-44	-3.07495
DLL1	ENSG00000198719.8	233.036	260.635	109.165	43.617	68.9054	49.2353	2.03465e-09	-3.06938
CTD-2021J15.1	ENSG00000239462.1	52.9626	50.3156	38.7038	8.01129	7.90718	15.3176	1.82626e-06	-3.06634
IL17D	ENSG00000172458.4	117.401	106.669	105.195	27.5944	29.3695	36.1059	3.21327e-11	-3.05097
PGM5	ENSG00000154330.12	97.0982	77.4861	77.4076	24.0339	19.2032	24.0706	3.50628e-09	-3.04796
TTC9B	ENSG00000174521.7	74.1477	72.4545	57.5595	13.3521	27.1103	9.84706	3.66238e-07	-3.02706
NKILA	ENSG00000278709.1	1489.13	1679.54	1267.3	383.652	443.932	572.223	5.60752e-27	-3.01816
CSF1R	ENSG00000182578.13	490.787	423.658	410.856	127.29	114.089	171.776	4.24839e-22	-3.01689
FPR1	ENSG00000171051.8	250.69	250.572	246.117	64.9804	84.7198	82.0588	1.89445e-19	-3.01445
KIAA1161	ENSG00000164976.8	4987.32	5536.73	5800.61	1698.39	1582.57	1997.86	7.81809e-50	-3.01388
AC012360.6	ENSG00000238273.3	67.9687	75.4734	39.6962	16.9127	12.4256	14.2235	8.32121e-07	-3.01109
LOXL3	ENSG00000115318.11	275.406	274.723	260.01	83.6735	86.979	82.0588	9.74327e-22	-3.00921
SEMA7A	ENSG00000138623.9	4678.37	4377.46	6226.35	1659.23	1376.98	1834.84	4.11995e-30	-3.00249
ARL4D	ENSG00000175906.4	990.402	849.328	995.383	309.77	295.954	310.729	1.33912e-41	-2.99935
VSNL1	ENSG00000163032.11	1442.35	1611.11	1957.02	432.61	520.744	643.341	3.00132e-26	-2.98775
RUNX1T1	ENSG00000079102.16	97.0982	104.657	56.5671	22.2536	25.9807	20.7882	7.54644e-08	-2.96343
RP11-1193F23.1	ENSG00000279024.1	12.358	21.1326	10.9165	0	0	1.09412	7.92376e-05	-2.9619
TRNP1	ENSG00000253368.3	631.138	587.687	708.578	222.536	190.902	216.635	1.72221e-31	-2.93658
LMO4	ENSG00000143013.12	11335.8	13827.7	9193.64	3303.32	4050.74	3890.68	1.0135e-30	-2.93579
RP3-428L16.2	ENSG00000272841.1	2227.08	2714.02	1831.98	536.756	792.977	845.753	4.08559e-21	-2.9332
EFHD1	ENSG00000115468.11	373.387	419.632	442.613	112.158	118.608	166.306	1.63221e-20	-2.92968
PGM5P2	ENSG00000277778.2	238.332	207.3	194.511	70.3213	64.387	66.7412	1.49265e-16	-2.92872
FIBCD1	ENSG00000130720.12	23334.5	24172.6	20443.6	8062.92	7032.87	7747.45	1.27503e-59	-2.91709
GLI2	ENSG00000074047.21	138.586	150.947	152.83	45.3973	45.1839	45.9529	2.74564e-13	-2.91587
TEX15	ENSG00000133863.6	34.4257	42.2651	36.719	6.231	6.77758	12.0353	1.6584e-05	-2.90186
DNM3	ENSG00000197959.13	1959.62	1964.32	1607.7	583.934	668.722	606.141	1.83328e-41	-2.89656
MYCL	ENSG00000116990.10	46.7837	43.2714	51.6051	8.90143	16.944	8.75294	5.00241e-06	-2.89625
DNAH9	ENSG00000007174.17	136.82	186.168	126.036	41.8367	49.7023	45.9529	2.51878e-11	-2.88832
RP11-206P5.2	ENSG00000248608.2	22.0678	32.202	28.7798	2.67043	5.64799	6.56471	7.16102e-05	-2.8882
GLUL	ENSG00000135821.17	9059.26	8428.87	6717.59	2767.45	2932.43	2432.22	1.73603e-37	-2.88648
FAM212B	ENSG00000197852.9	3251.02	2595.28	3057.6	1041.47	1058.43	903.741	1.61108e-42	-2.88554
KCNH1	ENSG00000143473.11	955.093	996.249	649.033	271.494	288.047	297.6	2.59819e-22	-2.877
AXIN2	ENSG00000168646.12	954.21	840.271	816.75	301.759	271.103	309.635	3.09388e-36	-2.86683
RP11-83J21.3	ENSG00000236658.1	125.345	101.638	81.3773	33.8254	30.4991	26.2588	6.29045e-09	-2.86655
NAT8L	ENSG00000185818.7	621.428	520.264	404.901	193.161	182.995	129.106	1.67368e-16	-2.84059
PRDM6	ENSG00000061455.10	82.9748	60.3788	67.4836	16.9127	15.8144	26.2588	3.94755e-07	-2.84019
RNU6-26P	ENSG00000206712.1	59.1416	60.3788	22.8253	10.6817	9.03678	12.0353	3.28952e-05	-2.83746
SLC16A14	ENSG00000163053.10	149.178	129.814	144.891	40.0564	39.5359	54.7059	1.38317e-11	-2.82849
DCLK1	ENSG00000133083.14	544.633	370.323	326.501	138.862	135.552	132.388	1.80462e-15	-2.8252
AC106786.1	ENSG00000223652.2	28.2467	33.2083	26.7949	2.67043	2.25919	10.9412	0.000123909	-2.82421
SEPT5	ENSG00000184702.17	293.943	244.534	181.61	71.2114	84.7198	77.6823	3.8809e-13	-2.81491
SHC4	ENSG00000185634.11	266.579	266.673	178.633	61.4199	88.1086	80.9647	1.22345e-12	-2.81361
VAV3	ENSG00000134215.15	95.3328	133.84	103.21	30.2649	47.4431	21.8824	3.61754e-08	-2.80168
IRX6	ENSG00000159387.7	25.5986	27.1704	26.7949	6.231	4.51839	4.37647	0.000113788	-2.79984
FAM46B	ENSG00000158246.7	1626.84	1264.93	2052.29	554.559	511.708	613.8	4.06679e-22	-2.79925
SLC2A8	ENSG00000136856.17	5394.25	6662.8	5028.52	1625.4	1794.93	2432.22	1.96041e-24	-2.79333
GATA3	ENSG00000107485.15	123.58	128.808	114.127	30.2649	32.7583	52.5176	1.54832e-09	-2.77907
LINC00639	ENSG00000259070.5	748.539	775.867	703.616	252.801	201.068	315.106	4.17254e-23	-2.76644
ABCB11	ENSG00000073734.8	29.1295	25.1578	21.8329	6.231	4.51839	3.28235	0.000173218	-2.7634
RTN4RL1	ENSG00000185924.6	557.873	458.879	613.307	209.184	182.995	169.588	3.90498e-22	-2.76011
THSD1	ENSG00000136114.15	874.766	910.713	901.104	296.418	308.38	344.647	1.64771e-38	-2.75968
MESTP4	ENSG00000215004.3	65.3206	61.3851	73.438	21.3634	14.6848	21.8824	6.16067e-07	-2.75955
TSHZ2	ENSG00000182463.15	615.249	549.447	390.015	190.491	198.809	134.576	3.92568e-15	-2.75557
KHDRBS3	ENSG00000131773.13	1618.01	1898.91	1204.78	446.852	683.406	485.788	2.31605e-17	-2.74885
HIF1A-AS1	ENSG00000258777.1	59.1416	84.5303	39.6962	18.693	11.296	18.6	1.09073e-05	-2.74728
LINC00327	ENSG00000232977.6	118.283	134.846	136.952	44.5072	36.1471	45.9529	9.9578e-11	-2.74347
ADAMTS9	ENSG00000163638.13	206.554	218.37	160.77	70.3213	68.9054	55.8	8.71723e-13	-2.74139
RP11-85B7.2	ENSG00000262966.2	18.5369	21.1326	10.9165	1.78029	1.1296	2.18824	0.000369139	-2.73846
LINC00982	ENSG00000177133.10	93.5673	101.638	111.149	24.0339	33.8879	39.3882	1.29721e-08	-2.73139
GPC4	ENSG00000076716.8	7392.7	7839.17	6399.03	2433.65	2802.53	2572.27	1.74274e-45	-2.71387
RP11-121P12.1	ENSG00000282849.1	30.0122	29.1831	27.7874	6.231	1.1296	9.84706	0.000219133	-2.71264
TMEM63C	ENSG00000165548.10	99.7463	109.688	101.225	34.7156	31.6287	33.9176	2.78674e-09	-2.71124
FOXP1	ENSG00000114861.18	4884.04	5726.92	4120.47	1770.49	1883.04	1635.71	1.42182e-32	-2.70461
RP11-47I22.2	ENSG00000250548.6	122.697	130.821	107.18	42.7269	40.6655	35.0118	6.98059e-10	-2.69907
CNN1	ENSG00000130176.7	232.153	215.351	256.041	82.7833	73.4238	88.6235	1.71369e-15	-2.68703
EZR	ENSG00000092820.17	44575.1	44525.3	45896.8	15905.1	15137.7	18513.6	4.19543e-53	-2.67824
GLULP4	ENSG00000178723.7	127.993	134.846	81.3773	24.924	50.8319	32.8235	3.54277e-07	-2.67194
DBNDD1	ENSG00000003249.13	8638.21	9420.09	8458.27	2835.11	3326.66	3563.54	6.50114e-44	-2.67193
FHDC1	ENSG00000137460.8	3061.24	2756.29	3318.6	1120.69	1009.86	1215.56	7.65476e-40	-2.66871
LMCD1	ENSG00000071282.11	5350.99	5451.19	4331.85	1627.18	2123.64	1758.25	8.06139e-31	-2.66771
PLEKHG1	ENSG00000120278.15	8933.92	10220.1	7036.16	2876.94	3385.4	3245.15	1.53276e-28	-2.66736
PLXDC1	ENSG00000161381.13	1648.02	1415.88	1483.65	479.787	705.998	447.494	9.48119e-21	-2.66319
UST	ENSG00000111962.7	2359.49	2216.91	2093.98	847.416	893.511	710.082	3.40127e-38	-2.65817
RP11-2E11.9	ENSG00000270953.1	22.0678	29.1831	32.7494	1.78029	7.90718	7.65882	0.000335577	-2.65812
PRND	ENSG00000171864.4	39.722	24.1515	18.8557	3.56057	6.77758	6.56471	0.000377276	-2.64605
CLTCL1	ENSG00000070371.15	3265.15	3317.81	2666.59	1118.02	975.972	1297.62	1.44869e-29	-2.64553
DGCR5	ENSG00000237517.9	123.58	108.682	126.036	38.2762	39.5359	43.7647	1.08397e-09	-2.63984
AZGP1P1	ENSG00000214313.8	16.7715	28.1768	15.8785	3.56057	4.51839	1.09412	0.000622616	-2.63813
PRDM16	ENSG00000142611.16	1353.2	1182.42	1205.77	389.883	431.506	556.906	5.6963e-25	-2.62416
SFN	ENSG00000175793.11	311.597	277.742	496.203	122.84	88.1086	160.835	1.21122e-09	-2.61694
B4GALNT4	ENSG00000182272.11	263.931	278.749	281.843	78.3326	129.904	87.5294	2.62919e-13	-2.60937
RP11-281P11.1	ENSG00000243635.1	207.437	199.25	183.595	66.7607	63.2574	80.9647	4.1445e-13	-2.60517
STAC	ENSG00000144681.10	5162.09	5549.81	5644.8	1939.62	1894.33	2333.75	5.26043e-42	-2.6004
SFRP1	ENSG00000104332.11	9420.29	10152.7	8125.82	3156.45	3978.44	3303.14	5.82738e-33	-2.58829
CMTM8	ENSG00000170293.8	358.381	392.462	308.638	128.181	147.977	115.976	7.20657e-17	-2.56884
GPM6B	ENSG00000046653.14	1255.21	1392.74	967.595	398.784	516.226	437.647	1.96115e-20	-2.5681
AC006262.5	ENSG00000268621.5	227.739	174.092	95.2709	47.1776	63.2574	55.8	5.33412e-07	-2.56404
CHRNA9	ENSG00000174343.5	28.2467	35.2209	22.8253	3.56057	7.90718	8.75294	0.000475664	-2.56377
POPDC3	ENSG00000132429.9	2225.31	2378.92	2412.54	882.132	879.956	934.376	4.25006e-51	-2.56261
CACHD1	ENSG00000158966.13	1297.58	1396.76	1294.1	494.029	515.096	520.8	2.97526e-42	-2.55981
TNIK	ENSG00000154310.16	4513.3	4410.67	4024.2	1675.25	1712.47	1605.07	4.14666e-54	-2.55651
RP11-1334A24.5	ENSG00000279821.1	535.805	251.578	361.236	129.961	129.904	149.894	1.04934e-09	-2.54717
TPM1	ENSG00000140416.19	56787.4	53379.8	47049	18303.1	21629.5	20931.6	1.0379e-40	-2.53509
GAS1	ENSG00000180447.6	1412.34	1541.67	1808.16	626.661	702.609	482.506	3.26272e-21	-2.53056
AC017060.1	ENSG00000236039.2	855.347	830.208	509.104	234.998	318.546	260.4	3.95757e-13	-2.5305
RBM24	ENSG00000112183.14	885.359	931.845	783.008	336.474	333.231	333.706	3.63124e-30	-2.52581
NFIB	ENSG00000147862.15	5394.25	5730.95	4699.04	2121.21	2021.98	2017.55	3.06926e-43	-2.52385
LZTS1	ENSG00000061337.15	3996.91	4970.18	3499.22	1669.02	1591.6	1542.71	2.56351e-27	-2.52245
COLGALT2	ENSG00000198756.10	8299.25	8498.31	6496.29	2870.71	3405.74	2706.85	1.60887e-27	-2.52178
GFRA1	ENSG00000151892.14	9991.4	10405.3	12488.4	4153.41	3656.51	4910.4	1.49758e-27	-2.51451
PTGER2	ENSG00000125384.6	19.4196	23.1452	19.8481	2.67043	0	7.65882	0.00135174	-2.51277
RP11-495P10.7	ENSG00000231196.4	41.4874	44.2778	46.6431	9.79157	12.4256	17.5059	9.53175e-05	-2.51077
HCN2	ENSG00000099822.2	1222.55	1087.82	1114.47	461.984	431.506	444.212	9.15331e-36	-2.50666
LOXL1-AS1	ENSG00000261801.5	2686.97	2520.81	2919.66	1106.45	1040.36	1052.54	3.10314e-44	-2.49798
PDE1C	ENSG00000154678.16	24023.9	22392.5	18664.2	8064.7	8456.16	9071.33	8.25743e-36	-2.49203
AMPH	ENSG00000078053.16	2776.13	3062.21	2856.14	1112.68	1229	1106.15	1.08693e-45	-2.48351
CALD1	ENSG00000122786.19	27078	25040.1	18035	8867.61	9968.69	8534.12	1.30309e-22	-2.48056
RP13-395E19.2	ENSG00000260211.2	163.301	131.827	127.028	53.4086	57.6095	43.7647	4.4584e-09	-2.47892
KANK4	ENSG00000132854.18	23.8332	20.1263	24.8101	6.231	3.38879	5.47059	0.00113681	-2.47873
HMGA2	ENSG00000149948.13	2055.83	2149.48	1774.42	790.447	756.83	819.494	2.02179e-35	-2.47612
EFNA2	ENSG00000099617.3	43.2528	32.202	21.8329	9.79157	9.03678	6.56471	0.000662135	-2.46645
SAMD4A	ENSG00000020577.13	2815.85	2574.15	2257.72	1023.66	1025.67	1000.02	1.3974e-35	-2.45975
HPD	ENSG00000158104.11	308.066	315.982	333.448	129.961	131.033	111.6	5.56222e-17	-2.45671
ADAMTS15	ENSG00000166106.3	5438.38	5720.89	5311.35	1734	1992.61	2748.42	2.64317e-20	-2.45561
C1QL1	ENSG00000131094.3	3206.01	3767.63	3800.91	1536.39	1297.91	1471.59	2.23208e-34	-2.45101
GAREM2	ENSG00000157833.12	116.518	75.4734	74.4304	33.8254	27.1103	31.7294	3.74776e-06	-2.44866
RP5-968J1.1	ENSG00000230839.1	9.70982	14.0884	8.93165	0	0	1.09412	0.00141249	-2.44775
LINC00391	ENSG00000238230.1	16.7715	8.0505	13.8937	0.890143	0	2.18824	0.00188532	-2.44163
PCOLCE2	ENSG00000163710.7	180.073	175.098	214.36	89.0143	49.7023	73.3059	2.75664e-09	-2.44105
SEMA5B	ENSG00000082684.14	6.17898	12.0758	12.9013	0	0	0	0.00113212	-2.43827
CTD-2353F22.1	ENSG00000250155.1	12.358	16.101	9.92406	0	2.25919	1.09412	0.00198565	-2.43515
VIM	ENSG00000026025.14	167117	167093	147915	60766.5	69488.3	65304.6	1.04421e-46	-2.43081
HAS3	ENSG00000103044.10	5661.71	6236.12	4358.65	1988.58	2499.8	1996.76	5.66232e-21	-2.42613
OASL	ENSG00000135114.12	363.677	394.475	443.605	137.972	193.161	142.235	7.95298e-15	-2.425
PMEPA1	ENSG00000124225.15	91214.9	97467.4	77822.5	31137.2	36496.2	40209.9	2.13387e-28	-2.41434
QRFP	ENSG00000188710.2	72.3823	53.3346	92.2937	22.2536	19.2032	32.8235	3.41364e-05	-2.41201
RP11-159H10.3	ENSG00000246528.3	30.8949	33.2083	34.7342	10.6817	10.1664	7.65882	0.00059489	-2.40935
PTPRR	ENSG00000153233.12	566.7	518.251	562.694	195.831	259.807	210.071	1.87925e-19	-2.39878
GPM6A	ENSG00000150625.16	2640.19	2936.42	2124.74	998.741	1105.88	1025.19	8.8865e-25	-2.39747
COL1A1	ENSG00000108821.13	7667.23	7574.51	7302.12	2658.86	3065.73	3559.16	1.11275e-30	-2.38014
PRRX1	ENSG00000116132.11	3443.45	3004.85	2872.02	1312.96	1361.16	1171.8	1.23459e-32	-2.3779
AMBP	ENSG00000106927.11	67.086	42.2651	56.5671	22.2536	15.8144	17.5059	0.000113126	-2.37523
CD24	ENSG00000272398.5	6293.73	6276.37	5618.01	2357.99	2869.18	2288.89	1.21629e-31	-2.37375
FAM212B-AS1	ENSG00000227811.2	28.2467	31.1957	20.8405	8.01129	6.77758	6.56471	0.00157166	-2.36943
PSD4	ENSG00000125637.15	8074.16	8324.22	9092.42	3783.11	3341.35	3486.95	6.9685e-44	-2.36863
RP11-283G6.3	ENSG00000256894.1	80.3267	86.5429	83.3621	39.1663	32.7583	17.5059	1.35539e-05	-2.36467
GRM1	ENSG00000152822.13	186.252	184.155	91.3013	42.7269	79.0718	45.9529	1.30899e-05	-2.36425
ARHGEF4	ENSG00000136002.17	3484.94	3118.56	2426.43	1170.54	1314.85	1229.79	4.4957e-22	-2.36369
MMP15	ENSG00000102996.4	2801.72	3100.45	2731.1	1240.86	1277.57	1074.42	8.57323e-34	-2.35976
RP11-126O1.5	ENSG00000267226.2	30.0122	28.1768	33.7418	14.2423	5.64799	4.37647	0.00164657	-2.35937
NEDD9	ENSG00000111859.16	9723.06	11054.3	8863.17	3900.61	4038.31	4414.76	1.03496e-33	-2.35713
GPA33	ENSG00000143167.11	14.1234	15.0947	8.93165	0.890143	2.25919	1.09412	0.00330481	-2.35652
RP11-131M11.2	ENSG00000278997.1	44.1355	37.2336	34.7342	14.2423	13.5552	8.75294	0.000546739	-2.3496
FSD1	ENSG00000105255.10	166.832	155.978	158.785	66.7607	60.9982	63.4588	5.81038e-10	-2.34703
CA9	ENSG00000107159.12	1382.33	2004.57	1907.4	788.667	823.476	540.494	1.05944e-13	-2.34522
RPSAP52	ENSG00000241749.4	258.634	236.483	250.086	105.927	92.627	103.941	2.77956e-13	-2.34315
HHIP	ENSG00000164161.9	126.228	131.827	150.846	56.9692	46.3135	56.8941	2.26364e-08	-2.33715
DAPK1	ENSG00000196730.12	926.846	919.77	795.909	407.686	372.767	318.388	1.10383e-21	-2.33571
CUBN	ENSG00000107611.14	460.775	443.784	345.357	165.567	201.068	144.424	4.08588e-13	-2.33339
MATN1	ENSG00000162510.5	15.8888	24.1515	24.8101	4.45072	5.64799	5.47059	0.00302796	-2.33223
ZNRF3	ENSG00000183579.15	3326.05	3352.03	3059.59	1414.44	1295.65	1410.32	3.44119e-42	-2.3308
HS3ST3A1	ENSG00000153976.2	12020.8	14382.2	10271.4	5017.74	4830.16	5514.35	2.87966e-24	-2.33004
PALLD	ENSG00000129116.17	18998.6	20744.1	16497.7	7827.03	8286.72	7653.35	9.55889e-35	-2.32763
RP11-810K23.10	ENSG00000261554.1	104.16	141.89	120.081	50.7382	55.3503	35.0118	6.1461e-07	-2.32492
NEXN-AS1	ENSG00000235927.4	39.722	54.3409	55.5747	16.9127	15.8144	18.6	0.00020987	-2.32345
CD70	ENSG00000125726.10	9104.28	9980.61	8961.42	3345.16	3548.06	4866.63	1.37714e-20	-2.31835
LAPTM5	ENSG00000162511.7	85.6229	84.5303	42.6734	19.5831	29.3695	26.2588	0.0001595	-2.31528
AGPS	ENSG00000018510.13	7394.47	7552.38	6329.56	2775.47	2935.82	3317.36	3.47308e-31	-2.31474
TKTL1	ENSG00000007350.16	21.1851	30.1894	25.8025	4.45072	7.90718	8.75294	0.00252316	-2.31289
LINC00052	ENSG00000259527.2	428.997	432.714	452.537	123.73	214.623	203.506	2.48617e-11	-2.30698
TRIM62	ENSG00000116525.13	1565.93	1371.6	1323.87	597.286	594.168	623.647	1.21769e-29	-2.30505
MAP2	ENSG00000078018.19	4690.73	4709.54	3730.45	1870.19	2012.94	1691.51	7.7829e-26	-2.30484
SNAI2	ENSG00000019549.8	3819.49	3513.04	2666.59	1126.03	1610.81	1451.89	8.3409e-16	-2.3019
RP11-261B23.1	ENSG00000259993.1	130.641	113.713	102.218	47.1776	51.9615	37.2	5.04623e-07	-2.30037
PTN	ENSG00000105894.11	5305.09	5601.14	5417.54	2175.51	2338.27	2498.96	1.92667e-43	-2.29956
CKB	ENSG00000166165.12	20240.6	24891.1	20115.1	9178.27	9258.18	9493.66	1.97302e-33	-2.29805
PLCE1	ENSG00000138193.15	4787.82	5029.55	4536.29	2028.64	1958.72	2180.58	2.72751e-42	-2.29754
CREB3L1	ENSG00000157613.10	541.984	458.879	821.712	275.054	182.995	279	6.05931e-09	-2.29676
RAB39B	ENSG00000155961.4	131.524	171.073	111.149	48.9579	39.5359	72.2118	2.41439e-06	-2.29609
NRXN3	ENSG00000021645.18	347.788	362.273	238.177	121.95	137.811	131.294	1.19403e-10	-2.29245
TSHZ1	ENSG00000179981.9	1129.87	1138.14	1067.83	460.204	465.394	506.576	1.1624e-30	-2.28967
CD24P4	ENSG00000185275.6	734.415	772.848	558.724	285.736	330.972	251.647	9.27496e-15	-2.28899
BBOX1-AS1	ENSG00000254560.5	127.993	137.865	103.21	52.5184	54.2207	39.3882	4.66091e-07	-2.28754
HS3ST3B1	ENSG00000125430.8	9128.11	10159.7	7661.37	3633.56	3870	4060.27	4.84065e-27	-2.28441
WDR61	ENSG00000140395.8	6019.2	6207.94	7216.77	2799.5	2645.52	2937.71	4.43187e-34	-2.28319
ROR1	ENSG00000185483.11	1362.91	1218.64	1048.97	542.097	517.356	493.447	1.40097e-22	-2.28146
RP11-541M12.6	ENSG00000279822.1	102.394	99.6249	66.4912	25.8142	42.9247	33.9176	2.66334e-05	-2.27955
SLC15A1	ENSG00000088386.16	110.339	107.675	56.5671	20.4733	33.8879	45.9529	0.00017344	-2.27688
RP11-60L3.6	ENSG00000277749.1	26.4813	29.1831	20.8405	7.12114	9.03678	5.47059	0.00310981	-2.27203
RP11-762H8.2	ENSG00000259562.2	108.573	106.669	85.3469	41.8367	44.0543	32.8235	2.82247e-06	-2.26623
RP11-349A8.3	ENSG00000264491.1	9.70982	7.04419	9.92406	0	0	0	0.00285351	-2.26496
RP11-10A14.5	ENSG00000248538.6	28.2467	30.1894	30.7646	7.12114	13.5552	6.56471	0.00239602	-2.26361
FAM198B	ENSG00000164125.15	7289.43	7255.51	4552.16	2305.47	3096.23	2076.64	9.18647e-06	-2.25955
ROPN1B	ENSG00000114547.9	22.9505	23.1452	18.8557	5.34086	2.25919	8.75294	0.00507664	-2.25134
ADAM12	ENSG00000148848.14	39805	37677.3	30018.3	14422.1	15835.8	16569.3	4.00889e-25	-2.24925
RP11-172H24.4	ENSG00000278291.1	15.8888	22.1389	29.7722	3.56057	3.38879	9.84706	0.00547438	-2.24724
CXCL14	ENSG00000145824.12	71.4996	84.5303	43.6658	27.5944	24.8511	20.7882	0.000235524	-2.24583
FNDC5	ENSG00000160097.15	72.3823	68.4293	54.5823	19.5831	35.0175	18.6	0.000185622	-2.24412
PDIA5	ENSG00000065485.18	1098.09	1225.69	1294.1	544.768	443.932	583.165	1.41091e-20	-2.24232
FGFR1	ENSG00000077782.19	5941.53	6112.34	5563.43	2546.7	2563.06	2690.43	5.11882e-45	-2.23448
RP11-108P20.2	ENSG00000267501.1	37.9566	28.1768	41.681	1.78029	14.6848	15.3176	0.00446683	-2.22566
TUBA4A	ENSG00000127824.13	24860.7	28277.4	34040.5	12953.4	11041.8	14270.6	1.3508e-19	-2.2208
DHRS13	ENSG00000167536.13	204.789	257.616	248.101	111.268	99.4046	91.9059	2.17366e-10	-2.21962
STARD5	ENSG00000172345.13	803.267	785.93	659.95	310.66	328.713	350.118	1.14447e-19	-2.21902
FGF13	ENSG00000129682.14	156.24	175.098	147.868	50.7382	83.5902	66.7412	1.74126e-07	-2.21816
LA16c-380H5.1	ENSG00000262152.6	23.8332	23.1452	26.7949	6.231	9.03678	6.56471	0.00441084	-2.21621
SVIL	ENSG00000197321.14	4317.34	4398.59	3699.69	1806.1	1853.67	1868.75	3.65489e-33	-2.21407
RP11-54C4.2	ENSG00000270978.1	53.8454	33.2083	32.7494	12.462	14.6848	14.2235	0.0016155	-2.21203
GLIS3	ENSG00000107249.21	8954.22	9973.56	7016.31	3831.18	3890.33	3758.29	1.80449e-21	-2.20943
SPEG	ENSG00000072195.14	11307.5	10432.4	10312.1	5254.51	5014.28	4076.68	2.18912e-26	-2.19485
BDNF	ENSG00000176697.18	1673.62	1746.96	1667.24	735.258	768.126	786.67	1.29853e-34	-2.19348
AC097713.3	ENSG00000228162.1	30.8949	21.1326	3.96962	1.78029	5.64799	0	0.00821439	-2.19223
TUBA4B	ENSG00000243910.7	2001.99	2318.54	2741.02	990.729	999.693	1153.2	2.56113e-19	-2.19184
TRIM9	ENSG00000100505.13	1046.9	1060.65	1044.01	487.798	456.357	471.565	6.99662e-29	-2.18931
RP5-858L17.1	ENSG00000276649.1	13.2407	14.0884	12.9013	3.56057	2.25919	1.09412	0.00931004	-2.18757
S100A2	ENSG00000196754.10	7020.2	6628.58	7920.39	3072.77	3194.5	3458.51	3.16724e-31	-2.18598
ARHGAP22	ENSG00000128805.14	2189.12	2526.85	2249.78	957.794	1008.73	1166.33	3.18701e-25	-2.18433
RP5-1158E12.3	ENSG00000231566.1	45.0183	44.2778	48.6279	16.9127	13.5552	20.7882	0.000815447	-2.17917
ALPK2	ENSG00000198796.6	4684.55	4794.07	4270.32	2023.3	2006.16	2206.84	1.1301e-35	-2.17764
TOB1	ENSG00000141232.4	2280.04	1979.42	1663.27	977.377	879.956	792.141	8.5934e-18	-2.1768
AC007277.3	ENSG00000213981.8	27.364	13.0821	17.8633	7.12114	2.25919	4.37647	0.0091837	-2.17634
SLC30A10	ENSG00000196660.10	28.2467	32.202	11.9089	6.231	9.03678	4.37647	0.00827223	-2.1692
DACT1	ENSG00000165617.14	2819.38	2686.85	2820.42	1186.56	1282.09	1327.16	6.2166e-36	-2.16849
NKX2-1	ENSG00000136352.17	17.6542	9.05681	13.8937	3.56057	1.1296	2.18824	0.0104351	-2.16557
HS6ST2	ENSG00000171004.17	1362.91	1290.09	1163.1	586.604	565.928	579.882	5.4484e-26	-2.16555
RP11-524D16__A.3	ENSG00000261295.1	68.8514	91.5744	68.476	29.3747	28.2399	35.0118	7.71854e-05	-2.16525
PDE3A	ENSG00000172572.6	293.06	306.925	190.542	108.597	132.163	101.753	7.53987e-08	-2.16364
UG0898H09	ENSG00000274956.2	16.7715	8.0505	5.95443	0	1.1296	1.09412	0.00753751	-2.16289
SOWAHD	ENSG00000187808.4	76.7958	111.701	128.02	40.9466	24.8511	60.1765	0.000184961	-2.15992
BVES-AS1	ENSG00000203808.10	108.573	86.5429	64.5064	37.386	39.5359	28.4471	9.86991e-05	-2.15697
TLL1	ENSG00000038295.7	42.3701	43.2714	38.7038	16.0226	16.944	13.1294	0.00140357	-2.15387
RP11-244F12.3	ENSG00000259498.1	173.894	180.13	96.2633	58.7494	79.0718	50.3294	3.22946e-05	-2.14567
RP11-597D13.9	ENSG00000248429.5	510.207	523.283	363.22	202.062	225.919	200.224	2.88676e-11	-2.13721
PHLDA1	ENSG00000139289.13	13016.5	14712.3	9386.17	5177.96	5762.08	5984.82	9.83429e-15	-2.12949
TGM4	ENSG00000163810.11	36.1911	46.2904	39.6962	21.3634	5.64799	15.3176	0.00397735	-2.12648
RP4-673D20.3	ENSG00000232528.3	10.5925	10.0631	6.94684	0.890143	0	1.09412	0.00944762	-2.12425
CTC-296K1.4	ENSG00000267405.1	6.17898	12.0758	9.92406	0.890143	1.1296	0	0.00943058	-2.12372
IGFL4	ENSG00000204869.8	37.0739	56.3535	50.6127	18.693	23.7215	12.0353	0.0017731	-2.12296
STAMBP	ENSG00000124356.15	3449.63	3614.67	3461.51	1570.21	1724.89	1612.73	3.32135e-37	-2.12244
WNT5B	ENSG00000111186.12	4163.75	4380.48	4733.77	1953.86	1887.56	2319.53	3.88039e-25	-2.1207
PAPLN	ENSG00000100767.15	248.042	242.521	261.003	125.51	120.867	91.9059	6.98059e-10	-2.11724
AC016738.4	ENSG00000223947.1	23.8332	23.1452	17.8633	7.12114	4.51839	7.65882	0.0103102	-2.11166
SALL3	ENSG00000256463.8	486.374	493.093	417.803	236.778	193.161	211.165	6.28464e-14	-2.10983
DACH1	ENSG00000276644.4	1048.66	1022.41	869.347	453.083	407.785	503.294	8.77377e-18	-2.10683
DIRAS3	ENSG00000162595.5	805.915	900.65	598.421	261.702	362.601	420.141	3.65361e-09	-2.10647
RP11-214O1.2	ENSG00000266709.1	193.314	358.247	288.79	97.0256	117.478	154.271	3.42611e-06	-2.1062
CTD-2527I21.15	ENSG00000179066.7	12.358	26.1641	13.8937	5.34086	1.1296	5.47059	0.014935	-2.10149
KCNH1-IT1	ENSG00000234233.1	43.2528	43.2714	37.7114	10.6817	21.4623	15.3176	0.00271319	-2.10116
SP9	ENSG00000217236.1	20.3023	23.1452	18.8557	6.231	7.90718	4.37647	0.0115	-2.0999
SRPX2	ENSG00000102359.5	1251.68	1177.39	1053.93	454.863	546.725	619.271	3.3707e-16	-2.0997
UXS1	ENSG00000115652.14	2235.02	2272.25	2368.87	1032.57	1075.38	1132.41	9.56853e-33	-2.09809
MYLK	ENSG00000065534.18	5786.17	4954.08	3686.79	2086.5	2703.13	1826.08	6.58387e-11	-2.098
CELSR1	ENSG00000075275.16	907.427	769.829	610.329	335.584	367.119	354.494	1.11216e-12	-2.0969
C6orf141	ENSG00000197261.11	1401.74	1468.21	1113.48	510.942	701.48	635.682	8.40021e-14	-2.09576
HSPA12A	ENSG00000165868.13	940.087	888.574	873.317	441.511	421.34	404.823	6.26052e-23	-2.09433
PGM5P4	ENSG00000225398.3	9.70982	17.1073	3.96962	1.78029	0	0	0.0101861	-2.09243
RP11-123O10.4	ENSG00000256248.1	7.06169	9.05681	8.93165	0	1.1296	0	0.00949335	-2.09022
ZNF503	ENSG00000165655.16	3163.64	3471.78	3210.43	1680.59	1366.81	1595.22	4.45135e-25	-2.08729
RP11-154P18.2	ENSG00000233765.1	58.2589	45.2841	64.5064	25.8142	22.5919	19.6941	0.000882277	-2.08444
RP11-95P13.1	ENSG00000230024.1	22.9505	29.1831	18.8557	10.6817	5.64799	5.47059	0.0115526	-2.08368
RP11-536O18.1	ENSG00000226197.2	7.9444	10.0631	6.94684	0	0	1.09412	0.00980935	-2.0828
CD24P2	ENSG00000261333.2	75.9131	98.6186	72.4456	38.2762	38.4063	28.4471	0.000136384	-2.08209
HHIPL2	ENSG00000143512.12	176.542	165.035	257.033	72.9917	77.9422	115.976	7.27162e-06	-2.07432
SH2D6	ENSG00000152292.16	37.9566	27.1704	38.7038	9.79157	13.5552	15.3176	0.0053728	-2.07221
PLOD1	ENSG00000083444.16	39843.8	43683	41797.1	19577.8	19476.5	20914.1	2.26443e-40	-2.07121
RP11-390P2.4	ENSG00000225177.5	991.284	1186.44	967.595	454.863	413.433	608.329	2.81265e-12	-2.06424
IRX2	ENSG00000170561.12	33.543	26.1641	38.7038	16.9127	10.1664	7.65882	0.007571	-2.06389
ACTG2	ENSG00000163017.13	52.9626	76.4798	39.6962	20.4733	22.5919	25.1647	0.00184881	-2.06384
BACH2	ENSG00000112182.14	345.14	347.178	207.413	140.643	173.958	85.3412	1.92395e-05	-2.06336
UBE2FP1	ENSG00000224080.1	90.0365	78.4924	93.2861	32.9353	25.9807	53.6118	0.000273603	-2.06015
UNC5C	ENSG00000182168.14	1641.84	1690.61	1489.6	828.723	843.809	613.8	9.64676e-16	-2.05873
MND1	ENSG00000121211.7	504.028	525.295	513.074	237.668	264.326	231.953	3.94409e-16	-2.05551
PTPRG	ENSG00000144724.19	3819.49	3551.28	2669.57	1729.55	1677.45	1346.86	1.86244e-13	-2.05366
C8orf17	ENSG00000250733.5	17.6542	34.2146	19.8481	10.6817	6.77758	4.37647	0.0151012	-2.05338
ZNF395	ENSG00000186918.13	1292.29	1171.35	1488.61	673.838	664.203	542.682	6.00776e-16	-2.05236
PDGFRB	ENSG00000113721.13	1415.87	1315.25	1401.28	645.354	637.093	706.8	4.45135e-25	-2.04919
AVPR2	ENSG00000126895.13	30.8949	29.1831	48.6279	14.2423	12.4256	14.2235	0.00623647	-2.04553
MARCH10	ENSG00000173838.11	150.944	202.269	180.618	48.9579	88.1086	103.941	3.58211e-05	-2.04039
MAMLD1	ENSG00000013619.13	1640.96	1722.81	1638.46	775.315	709.387	923.435	1.47838e-19	-2.0403
DGCR9	ENSG00000273032.1	18.5369	25.1578	30.7646	12.462	4.51839	6.56471	0.0151319	-2.03961
MATN3	ENSG00000132031.12	105.043	85.5366	76.4152	45.3973	35.0175	37.2	0.000126199	-2.03894
LEMD1	ENSG00000186007.9	371.621	342.146	286.805	167.347	168.31	136.765	6.3151e-10	-2.03782
WNT3	ENSG00000108379.9	851.816	869.454	824.689	422.818	395.359	410.294	1.47345e-21	-2.03778
RP11-154H23.3	ENSG00000270562.1	35.3084	45.2841	43.6658	6.231	28.2399	10.9412	0.0101639	-2.03597
RP11-127O4.3	ENSG00000225768.1	8.82711	14.0884	14.8861	1.78029	4.51839	1.09412	0.0217859	-2.03425
TRDC	ENSG00000211829.8	10.5925	6.03788	5.95443	0	0	0	0.00941494	-2.03351
HHIPL1	ENSG00000182218.9	37.9566	63.3977	62.5215	16.9127	19.2032	30.6353	0.00304614	-2.03122
GTF2F2	ENSG00000188342.11	4787.82	5139.24	4468.8	2140.79	2391.36	2471.61	3.40373e-26	-2.02985
SOX1	ENSG00000182968.4	104.16	134.846	96.2633	57.8593	38.4063	53.6118	6.11561e-05	-2.02861
KIAA1462	ENSG00000165757.8	308.949	250.572	221.306	130.851	135.552	99.5647	1.08762e-07	-2.02808
AADAT	ENSG00000109576.13	474.898	505.169	522.998	214.524	269.974	239.612	9.90841e-14	-2.02757
SVILP1	ENSG00000234814.8	518.151	545.421	461.469	228.767	215.753	286.659	4.88122e-12	-2.02609
RP1-290I10.5	ENSG00000231056.1	7.9444	7.04419	10.9165	0	1.1296	1.09412	0.0161293	-2.02564
IQGAP2	ENSG00000145703.15	225.091	217.364	223.291	97.9157	126.515	90.8118	3.0711e-08	-2.02218
RNF144B	ENSG00000137393.9	327.486	350.197	262.987	156.665	125.385	164.118	7.0625e-09	-2.0192
PIPOX	ENSG00000179761.11	8785.62	8451.01	6895.23	3464.44	4930.69	3214.52	1.85162e-11	-2.01595
RP11-893F2.5	ENSG00000249406.1	17.6542	15.0947	15.8785	7.12114	2.25919	3.28235	0.0237827	-2.01481
LINC00862	ENSG00000203721.6	62.6725	61.3851	51.6051	25.8142	22.5919	27.3529	0.00101952	-2.01464
CLDN2	ENSG00000165376.10	42.3701	37.2336	50.6127	19.5831	19.2032	14.2235	0.00386037	-2.01352
APPL1	ENSG00000157500.10	2964.14	2916.29	2431.39	1339.67	1404.09	1328.26	2.75991e-22	-2.01186
IGFL1P1	ENSG00000268879.1	33.543	16.101	15.8785	6.231	6.77758	7.65882	0.0207432	-2.00958
PBX3	ENSG00000167081.16	3513.19	3788.77	3020.88	1595.14	1762.17	1703.54	2.36633e-21	-2.00937
DMBX1	ENSG00000197587.10	97.9809	117.739	128.02	37.386	47.4431	71.1176	0.000144862	-2.00855
CPA6	ENSG00000165078.11	361.911	369.317	313.6	156.665	177.347	171.776	3.31673e-11	-2.00691
SEPT4	ENSG00000108387.14	918.902	779.892	616.284	324.012	487.986	287.753	1.64057e-07	-2.00632
GADL1	ENSG00000144644.14	35.3084	38.2399	28.7798	16.9127	12.4256	9.84706	0.00843749	-2.00631
PKIB	ENSG00000135549.14	30.8949	24.1515	19.8481	3.56057	14.6848	6.56471	0.0197969	-2.00631
IL6R	ENSG00000160712.12	729.119	596.743	781.023	333.804	308.38	380.753	1.26569e-12	-2.00546
PGM2L1	ENSG00000165434.7	3375.49	3274.54	2297.42	1316.52	1661.64	1356.71	9.95003e-12	-2.0054
PGM5-AS1	ENSG00000225655.5	9.70982	15.0947	22.8253	5.34086	3.38879	3.28235	0.0256734	-2.00495
HHAT	ENSG00000054392.12	1378.79	1609.09	1043.02	668.497	684.536	599.576	1.59221e-11	-2.0036

## Sheet: U87 N5 2FC up
gene_name	Ensembl_GENE_ID	U87_CT1	U87_CT2	U87_CT3	U87_N5A	U87_N5B	U87_N5C	padj	fold change
RP11-277E18.2	ENSG00000255356.2	3.53084	4.02525	2.97722	741.489	777.163	551.435	7.60701e-119	62.2347
PTGES	ENSG00000148344.10	7.9444	6.03788	7.93924	740.599	823.476	512.047	2.21423e-111	44.2055
ATOH8	ENSG00000168874.12	4.41355	3.01894	7.93924	376.531	222.531	335.894	5.28465e-65	24.8499
NGFR	ENSG00000064300.8	119.166	162.016	139.929	4764.94	3334.57	3480.39	6.3079e-207	23.603
ELN	ENSG00000049540.16	282.467	293.843	262.987	7253.78	6375.45	6450.92	0	22.3941
PLEKHG4	ENSG00000196155.12	44.1355	35.2209	80.3848	2229.81	2145.11	1869.85	1.53847e-55	19.7294
SGSH	ENSG00000181523.12	87.3884	109.688	97.2557	2519.11	2165.44	1809.67	6.26611e-189	19.2476
SLC26A11	ENSG00000181045.14	7.9444	9.05681	12.9013	339.145	320.806	260.4	6.11398e-69	18.6356
ABI3BP	ENSG00000154175.16	257.752	213.338	183.595	5234.04	4918.27	3496.8	2.7587e-169	18.0175
LGALS9	ENSG00000168961.16	22.9505	10.0631	13.8937	450.412	511.708	283.376	1.05292e-61	16.3496
TRIML2	ENSG00000179046.8	8.82711	14.0884	9.92406	247.46	253.03	312.918	2.69433e-61	15.64
BAHCC1	ENSG00000266074.8	97.0982	94.5934	143.899	2099.85	1894.33	1647.74	5.25446e-152	14.785
CRABP2	ENSG00000143320.8	97.9809	117.739	135.96	2082.04	1424.42	1984.73	2.93663e-127	13.5689
ITGB2-AS1	ENSG00000227039.6	12.358	27.1704	21.8329	380.981	384.063	308.541	6.87876e-67	13.0409
SLITRK6	ENSG00000184564.8	12.358	15.0947	10.9165	252.801	311.769	192.565	2.26692e-49	12.597
TNFAIP6	ENSG00000123610.4	12.358	21.1326	23.8177	324.902	490.245	263.682	8.1967e-51	12.5099
LIPH	ENSG00000163898.9	12.358	15.0947	30.7646	372.97	340.009	269.153	5.69896e-55	11.9937
SFTA1P	ENSG00000225383.7	15.8888	9.05681	24.8101	275.944	320.806	238.518	2.41618e-52	11.6772
CPNE7	ENSG00000178773.14	2.64813	4.02525	0.992406	113.048	108.441	74.4	9.11471e-29	11.575
AOX1	ENSG00000138356.13	22.9505	30.1894	38.7038	429.049	390.841	384.035	3.87597e-73	10.7601
LSP1	ENSG00000130592.14	38.8393	33.2083	36.719	492.249	452.968	434.365	1.30736e-84	10.6888
CDH15	ENSG00000129910.7	14.1234	24.1515	20.8405	311.55	341.138	221.012	1.54712e-49	10.655
WISP2	ENSG00000064205.10	1.76542	4.02525	1.98481	94.3552	102.793	66.7412	7.02482e-26	10.4322
OAS1	ENSG00000089127.12	5.29626	5.03156	4.96203	162.006	141.2	63.4588	1.18189e-24	9.46604
CXCL8	ENSG00000169429.10	54.7281	103.65	88.3241	932.87	699.221	1148.82	1.98881e-61	9.29077
SLC47A1	ENSG00000142494.13	5.29626	6.03788	3.96962	108.597	129.904	75.4941	7.66987e-26	9.22944
GSDMC	ENSG00000147697.8	1.76542	0	0	78.3326	68.9054	37.2	9.70075e-20	9.14984
KIAA1644	ENSG00000138944.7	134.172	108.682	201.458	1644.98	1486.55	1421.26	2.20937e-88	9.0595
LGALS9DP	ENSG00000266786.1	2.64813	3.01894	1.98481	88.1242	107.312	48.1412	2.61686e-21	8.95443
CRISPLD2	ENSG00000103196.11	359.263	373.342	420.78	3867.67	3569.53	3316.27	2.78027e-200	8.87913
SEMA6B	ENSG00000167680.15	579.941	605.8	691.707	6939.56	5523.73	5258.33	1.50176e-152	8.84373
IL1B	ENSG00000125538.11	7.06169	5.03156	8.93165	106.817	116.349	110.506	1.61131e-28	8.82092
RP11-334C17.5	ENSG00000262580.5	10.5925	2.01263	1.98481	121.059	141.2	64.5529	2.33601e-21	8.41938
TRPV2	ENSG00000187688.14	91.8019	93.5871	81.3773	838.515	887.863	727.588	3.4432e-102	8.36672
TM4SF18	ENSG00000163762.6	105.925	116.732	122.066	1060.16	1066.34	908.118	1.20472e-115	8.1483
TSPAN32	ENSG00000064201.15	25.5986	24.1515	26.7949	275.054	239.475	242.894	5.74987e-48	7.98424
PEAR1	ENSG00000187800.13	127.993	154.972	221.306	1683.26	1198.5	1728.71	2.68381e-67	7.97426
C3	ENSG00000125730.16	1626.84	1632.24	2057.26	18997.4	16353.2	10790.2	2.52526e-77	7.7542
AMPD3	ENSG00000133805.15	19.4196	23.1452	27.7874	225.206	219.142	219.918	1.48459e-42	7.55077
RAPGEF3	ENSG00000079337.15	55.6108	57.3598	52.5975	485.128	458.616	452.965	9.5699e-75	7.53043
SLC43A2	ENSG00000167703.14	226.857	232.458	243.139	2217.35	1834.47	1581	8.29818e-106	7.44386
BATF2	ENSG00000168062.9	4.41355	8.0505	6.94684	98.8059	85.8494	82.0588	2.90118e-22	7.44067
C11orf21	ENSG00000110665.11	7.06169	3.01894	12.9013	132.631	115.219	76.5882	1.19048e-21	7.43339
DKK1	ENSG00000107984.9	1336.42	1777.15	1570.98	11848.7	12194	12081.2	9.58978e-170	7.37679
IGFN1	ENSG00000163395.16	18.5369	14.0884	39.6962	218.085	198.809	300.882	2.12237e-29	7.12226
TMCC3	ENSG00000057704.11	95.3328	77.4861	53.5899	638.233	591.909	549.247	3.71705e-62	6.93163
SYNJ2	ENSG00000078269.13	2648.13	2803.59	3388.07	23582.6	21678.1	19088	3.75909e-137	6.92114
CSF2RA	ENSG00000198223.16	5.29626	6.03788	5.95443	86.3439	68.9054	74.4	1.87386e-19	6.85771
FAM167A	ENSG00000154319.14	17.6542	15.0947	11.9089	162.006	143.459	123.635	4.89525e-28	6.83851
ZMIZ1-AS1	ENSG00000224596.7	73.265	78.4924	94.2785	583.934	716.165	558	3.45447e-68	6.80026
LINC00887	ENSG00000214145.6	17.6542	24.1515	23.8177	211.854	221.401	149.894	1.56716e-31	6.77612
AKR1C1	ENSG00000187134.13	217.147	214.345	300.699	2111.42	1576.92	1616.01	2.57252e-75	6.62847
CDK18	ENSG00000117266.15	61.7898	62.3914	68.476	630.221	656.296	297.6	5.09011e-33	6.51144
TMEM156	ENSG00000121895.7	2.64813	1.00631	1.98481	51.6283	44.0543	41.5765	1.85798e-14	6.43033
ACE	ENSG00000159640.15	50.3145	24.1515	40.6886	364.069	262.067	272.435	1.4229e-34	6.30259
RAB7B	ENSG00000276600.4	40.6047	46.2904	61.5291	395.224	385.193	297.6	6.9685e-44	6.25598
ITGB2	ENSG00000160255.17	202.141	189.187	214.36	1493.66	1614.19	1036.13	6.93581e-66	6.22858
AGT	ENSG00000135744.7	8.82711	9.05681	9.92406	105.037	150.236	60.1765	1.45586e-17	6.22347
SYT12	ENSG00000173227.13	17.6542	8.0505	13.8937	139.752	143.459	86.4353	1.73166e-20	6.07888
CSF2	ENSG00000164400.5	29.1295	29.1831	18.8557	176.248	224.79	186	3.99223e-31	6.05532
PAQR5	ENSG00000137819.13	73.265	65.4103	85.3469	546.548	516.226	428.894	1.97709e-56	5.99805
TMEM71	ENSG00000165071.14	5.29626	12.0758	0.992406	78.3326	85.8494	60.1765	2.06965e-15	5.96629
AKR1C2	ENSG00000151632.17	178.308	173.086	214.36	1459.83	1101.36	1074.42	3.05663e-70	5.9377
PIK3CG	ENSG00000105851.10	38.8393	55.3472	55.5747	378.311	308.38	319.482	1.76638e-43	5.88722
ITGBL1	ENSG00000198542.13	314.245	319.001	421.772	2389.14	1973.41	2090.86	4.9371e-87	5.76508
NALCN	ENSG00000102452.15	96.2155	69.4356	106.187	672.948	678.888	440.929	1.86061e-41	5.73999
RP11-1055B8.4	ENSG00000262877.4	22.9505	28.1768	42.6734	214.524	220.271	206.788	1.95155e-31	5.67218
PDZK1IP1	ENSG00000162366.7	3.53084	6.03788	3.96962	70.3213	64.387	39.3882	1.03699e-13	5.6608
C3AR1	ENSG00000171860.4	20.3023	25.1578	28.7798	159.336	212.364	156.459	6.98154e-27	5.63927
LRRC71	ENSG00000160838.13	6.17898	4.02525	8.93165	77.4425	49.7023	78.7765	7.68823e-15	5.62356
CMAHP	ENSG00000168405.14	22.9505	39.2462	32.7494	230.547	220.271	188.188	7.66923e-31	5.59615
PTPRH	ENSG00000080031.9	64.4379	43.2714	35.7266	377.421	334.361	250.553	1.56716e-31	5.56425
RP11-519G16.3	ENSG00000259354.5	4.41355	5.03156	9.92406	78.3326	57.6095	62.3647	1.16675e-14	5.51322
CDA	ENSG00000158825.5	6.17898	8.0505	12.9013	88.1242	58.7391	107.224	1.39384e-15	5.50453
FYB	ENSG00000082074.15	0	1.00631	1.98481	33.8254	49.7023	22.9765	4.87122e-11	5.40497
PDLIM1	ENSG00000107438.8	7.9444	13.0821	13.8937	92.5749	86.979	95.1882	5.08412e-18	5.38046
FCRLA	ENSG00000132185.16	3.53084	4.02525	3.96962	43.617	59.8686	42.6706	1.63377e-12	5.33722
EPB41L1	ENSG00000088367.21	205.672	200.256	254.056	1456.27	1233.52	1018.62	1.77382e-59	5.2149
ANO1	ENSG00000131620.17	5.29626	8.0505	6.94684	73.8819	58.7391	55.8	6.65329e-14	5.20846
GAS6-AS1	ENSG00000233695.2	64.4379	41.2588	48.6279	293.747	378.415	265.871	1.39122e-32	5.19216
LINC01468	ENSG00000231131.6	97.9809	84.5303	80.3848	461.094	506.06	504.388	9.48625e-57	5.15823
NT5E	ENSG00000135318.11	1575.64	1405.82	1377.46	8419.86	7963.66	6758.36	8.96292e-113	5.11666
FGF1	ENSG00000113578.17	104.16	110.694	105.195	634.672	825.736	423.423	1.80447e-33	5.11091
CDCP1	ENSG00000163814.7	2.64813	3.01894	7.93924	64.9804	70.035	31.7294	1.75608e-11	5.0812
SNED1	ENSG00000162804.13	136.82	116.732	122.066	792.227	806.532	510.953	1.90281e-41	5.04443
IFIT3	ENSG00000119917.13	186.252	212.332	207.413	1184.78	1243.69	861.07	1.25862e-56	5.04177
NOXA1	ENSG00000188747.8	145.647	147.928	135.96	885.692	756.83	653.188	8.25442e-58	4.97999
SQRDL	ENSG00000137767.13	187.135	215.351	292.76	1276.47	1338.57	1089.74	6.01485e-54	4.9463
PPL	ENSG00000118898.15	37.9566	44.2778	31.757	266.153	256.419	160.835	4.04671e-24	4.92251
BDKRB1	ENSG00000100739.10	4.41355	4.02525	18.8557	96.1355	55.3503	102.847	5.1487e-12	4.90804
CDKN1A	ENSG00000124762.13	1376.15	1628.21	1217.68	7789.64	6721.1	7027.52	3.637e-92	4.89414
MAML3	ENSG00000196782.12	203.906	166.042	135.96	935.54	927.399	792.141	2.14949e-55	4.87392
LAT2	ENSG00000086730.16	40.6047	46.2904	58.5519	315.111	246.252	248.365	3.23731e-31	4.86543
MX2	ENSG00000183486.12	14.1234	22.1389	16.8709	148.654	157.014	70.0235	6.0384e-15	4.82244
PCDH9	ENSG00000184226.14	74.1477	86.5429	118.096	495.81	481.208	479.223	2.97312e-44	4.7924
CTSS	ENSG00000163131.10	58.2589	42.2651	41.681	310.66	282.399	205.694	3.31182e-27	4.77908
DMBT1	ENSG00000187908.15	17.6542	27.1704	3.96962	302.649	290.306	272.435	1.65554e-09	4.77173
SRGN	ENSG00000122862.4	4.41355	7.04419	4.96203	49.848	71.1646	38.2941	3.22872e-11	4.76158
CARD14	ENSG00000141527.16	0	2.01263	0.992406	27.5944	27.1103	29.5412	2.03465e-09	4.75273
FGF14	ENSG00000102466.15	5.29626	7.04419	8.93165	48.9579	58.7391	66.7412	4.39426e-12	4.69558
LUCAT1	ENSG00000248323.5	17.6542	13.0821	11.9089	108.597	91.4974	78.7765	1.47513e-15	4.66546
CLMN	ENSG00000165959.11	158.888	154.972	134.967	842.966	823.476	596.294	1.37686e-46	4.65696
CTC-436P18.3	ENSG00000249279.5	9.70982	7.04419	14.8861	75.6622	72.2942	74.4	8.43721e-14	4.65672
TMEM255B	ENSG00000184497.12	24.7159	24.1515	44.6582	208.293	170.569	154.271	8.83318e-21	4.63683
TMEM158	ENSG00000249992.1	1108.68	1088.83	1237.53	5899.87	5364.46	5057.01	4.35283e-116	4.61615
RRAD	ENSG00000166592.11	110.339	89.5618	112.142	567.021	506.06	465	2.4737e-47	4.57165
TMC8	ENSG00000167895.14	3.53084	5.03156	6.94684	58.7494	73.4238	27.3529	4.80531e-10	4.56738
HTR1D	ENSG00000179546.4	37.0739	32.202	21.8329	163.786	162.662	172.871	7.75657e-23	4.55819
ESM1	ENSG00000164283.12	0	1.00631	0.992406	20.4733	28.2399	27.3529	8.36415e-09	4.54798
RASSF5	ENSG00000266094.7	97.0982	61.3851	146.876	783.326	657.426	606.141	1.0882e-12	4.47454
CTD-3128G10.7	ENSG00000276980.1	2.64813	5.03156	9.92406	64.0903	36.1471	56.8941	3.8803e-10	4.45804
PCDH18	ENSG00000189184.11	28.2467	41.2588	23.8177	176.248	190.902	137.859	2.89108e-20	4.45013
HES1	ENSG00000114315.3	4289.97	4545.51	3164.78	18265.7	20478.5	17335.2	6.04998e-66	4.44936
CCDC69	ENSG00000198624.12	36.1911	25.1578	32.7494	197.612	177.347	133.482	1.48983e-20	4.44453
TCEA3	ENSG00000204219.9	10.5925	10.0631	10.9165	62.31	77.9422	66.7412	1.0703e-12	4.38503
GPR55	ENSG00000135898.9	54.7281	41.2588	43.6658	267.933	255.289	184.906	1.61899e-24	4.36728
TRANK1	ENSG00000168016.13	190.666	220.382	242.147	1194.57	1040.36	814.023	8.04394e-45	4.35352
TSPAN1	ENSG00000117472.9	53.8454	68.4293	86.3393	372.97	312.898	318.388	2.33752e-31	4.3441
IL1A	ENSG00000115008.5	11.4752	22.1389	28.7798	116.609	124.256	108.318	1.29852e-15	4.32161
SECTM1	ENSG00000141574.7	6.17898	10.0631	13.8937	103.257	47.4431	65.6471	9.52548e-11	4.31044
PRDM8	ENSG00000152784.15	30.0122	17.1073	8.93165	138.862	97.1454	105.035	2.27743e-13	4.30515
PROS1	ENSG00000184500.14	165.067	136.859	122.066	666.717	870.919	500.012	2.8422e-30	4.30125
APOL3	ENSG00000128284.19	26.4813	28.1768	27.7874	140.643	181.865	114.882	3.82997e-18	4.29449
PROS2P	ENSG00000189002.10	26.4813	12.0758	19.8481	115.719	136.681	86.4353	2.038e-14	4.28467
SH2D1B	ENSG00000198574.5	4.41355	5.03156	2.97722	40.0564	48.5727	30.6353	3.55778e-09	4.27521
CNIH3	ENSG00000143786.7	159.771	140.884	87.3317	633.782	727.461	497.823	1.56575e-28	4.26333
IL4I1	ENSG00000104951.15	26.4813	18.1136	13.8937	127.29	119.737	85.3412	1.17979e-14	4.25864
IFIT2	ENSG00000119922.9	188.017	192.206	166.724	876.791	1066.34	608.329	4.53718e-33	4.24027
LRAT	ENSG00000121207.11	17.6542	31.1957	14.8861	133.521	118.608	98.4706	4.23127e-15	4.23946
GGT1	ENSG00000100031.18	688.514	716.495	955.687	3755.51	3490.46	3197.01	1.68076e-61	4.22187
NPR3	ENSG00000113389.15	29.1295	29.1831	36.719	180.699	181.865	121.447	1.17693e-18	4.21079
SYNPO2	ENSG00000172403.10	21.1851	13.0821	13.8937	122.84	116.349	57.9882	5.32027e-12	4.20285
RP11-400K9.4	ENSG00000237807.3	7.06169	11.0694	4.96203	57.8593	67.7758	41.5765	3.69784e-10	4.20143
ADA	ENSG00000196839.12	147.413	136.859	109.165	570.582	687.925	525.176	1.83162e-40	4.20064
TLR3	ENSG00000164342.12	19.4196	8.0505	11.9089	94.3552	94.8862	57.9882	1.3181e-11	4.17645
GGT2	ENSG00000133475.16	219.795	203.275	277.874	1032.57	1082.15	955.165	5.43564e-56	4.16441
GGT3P	ENSG00000197421.9	232.153	219.376	299.706	1110.9	1145.41	1008.78	2.64196e-55	4.13411
MGAT4A	ENSG00000071073.12	7.9444	9.05681	11.9089	70.3213	90.3678	38.2941	5.64371e-10	4.11111
FABP4	ENSG00000170323.8	0.882711	5.03156	0.992406	26.7043	29.3695	35.0118	5.79778e-08	4.09891
CD22	ENSG00000012124.15	5.29626	2.01263	1.98481	39.1663	37.2767	25.1647	3.86326e-08	4.07213
GGTLC5P	ENSG00000276160.1	146.53	119.751	165.732	620.43	651.778	590.823	8.01877e-47	4.06441
AC007952.5	ENSG00000228157.4	0	1.00631	2.97722	31.155	28.2399	18.6	1.22548e-07	4.06169
SERPINB7	ENSG00000166396.12	24.7159	26.1641	25.8025	126.4	136.681	113.788	1.4469e-17	4.06143
GGT8P	ENSG00000236969.2	29.1295	42.2651	34.7342	193.161	154.755	150.988	1.78551e-19	4.02295
GGTLC2	ENSG00000100121.12	215.381	208.307	261.003	1016.54	934.177	910.306	1.34186e-58	4.00182
IGFBP4	ENSG00000141753.6	367.208	407.557	555.747	1818.56	1700.04	2119.31	8.30705e-44	3.99232
ETNPPL	ENSG00000164089.8	3.53084	6.03788	2.97722	64.9804	35.0175	22.9765	7.51231e-08	3.9611
CA11	ENSG00000063180.8	48.5491	47.2967	34.7342	252.801	274.492	121.447	1.34782e-14	3.95381
GGT4P	ENSG00000280208.1	112.987	105.663	150.846	575.923	539.947	455.153	7.48455e-35	3.94678
LAMA5	ENSG00000130702.14	12553	12200.5	13421.3	58690.7	47256.7	48808.6	6.11123e-89	3.94399
RP11-484L8.1	ENSG00000267764.1	0.882711	0	4.96203	24.0339	33.8879	27.3529	2.07472e-07	3.93855
RP11-284F21.9	ENSG00000272068.1	99.7463	93.5871	99.2406	482.458	449.58	326.047	5.62884e-30	3.93397
ASAP3	ENSG00000088280.18	1102.51	1105.94	1253.41	4680.37	4554.54	4607.33	4.77264e-111	3.91439
SIGLEC15	ENSG00000197046.11	13.2407	9.05681	13.8937	69.4312	101.664	45.9529	8.32524e-10	3.8824
LGALS9B	ENSG00000170298.15	11.4752	6.03788	10.9165	60.5297	66.6462	45.9529	1.08178e-09	3.8804
STAT6	ENSG00000166888.10	33.543	24.1515	28.7798	126.4	149.107	125.824	6.21488e-17	3.87104
GGTLC4P	ENSG00000230712.2	68.8514	67.4229	89.3165	351.607	301.602	297.6	2.65906e-29	3.86743
ARID3A	ENSG00000116017.10	146.53	104.657	135.96	609.748	477.82	521.894	3.84451e-35	3.86645
ST3GAL5	ENSG00000115525.16	4.41355	5.03156	4.96203	49.848	30.4991	33.9176	5.06338e-08	3.86401
EREG	ENSG00000124882.3	5.29626	9.05681	4.96203	38.2762	46.3135	48.1412	1.20779e-08	3.86381
MGLL	ENSG00000074416.13	248.924	206.294	331.463	1121.58	933.047	1188.21	9.89823e-36	3.84737
SH3RF3	ENSG00000172985.10	90.9192	59.3724	53.5899	285.736	300.473	291.035	1.37016e-24	3.84279
NFE2	ENSG00000123405.13	28.2467	27.1704	24.8101	140.643	153.625	89.7176	3.69032e-14	3.83716
GGTLC3	ENSG00000274252.1	80.3267	79.4987	78.4	343.595	359.212	284.471	1.04611e-30	3.82061
PTGS1	ENSG00000095303.14	6.17898	3.01894	10.9165	56.9692	39.5359	42.6706	2.44027e-08	3.81748
RP11-744A16.4	ENSG00000281856.1	0.882711	2.01263	1.98481	24.0339	29.3695	19.6941	4.77589e-07	3.81341
TNFRSF14	ENSG00000157873.17	233.036	191.199	176.648	869.67	1052.78	597.388	6.77892e-27	3.81282
CYP26B1	ENSG00000003137.8	309.831	254.597	234.208	1189.23	1064.08	944.223	3.91439e-46	3.80154
NYAP1	ENSG00000166924.8	7.06169	1.00631	4.96203	45.3973	41.7951	26.2588	1.4833e-07	3.80035
CARD6	ENSG00000132357.13	237.449	250.572	296.729	1047.7	1142.02	926.718	1.16972e-50	3.79643
AKR1C4	ENSG00000198610.10	50.3145	34.2146	44.6582	211.854	210.105	148.8	2.47276e-18	3.79495
GGTLC1	ENSG00000149435.12	82.9748	69.4356	120.081	417.477	377.285	342.459	1.01266e-25	3.78993
COL21A1	ENSG00000124749.16	136.82	126.795	158.785	569.692	613.371	508.765	5.69614e-41	3.78258
SCG2	ENSG00000171951.4	2245.62	2927.36	2204.13	8953.95	11261	8956.45	1.51064e-51	3.78238
MSTN	ENSG00000138379.4	0.882711	0	0.992406	16.0226	27.1103	18.6	7.63359e-07	3.77725
NDST4	ENSG00000138653.9	29.1295	40.2525	39.6962	196.722	177.347	118.165	1.37543e-15	3.77674
HSD17B3	ENSG00000130948.9	18.5369	10.0631	14.8861	79.2227	99.4046	55.8	2.35938e-10	3.7738
EDN2	ENSG00000127129.9	29.1295	32.202	67.4836	222.536	163.792	203.506	1.40294e-14	3.76884
ACSL5	ENSG00000197142.10	52.0799	45.2841	48.6279	240.339	245.123	150.988	4.00746e-18	3.75899
CTD-3088G3.8	ENSG00000188897.8	12.358	14.0884	14.8861	73.8819	72.2942	64.5529	5.16103e-11	3.75207
ACP5	ENSG00000102575.10	171.246	139.877	129.013	671.168	727.461	420.141	6.15654e-24	3.72743
JUP	ENSG00000173801.16	1496.19	1322.29	1092.64	5526.9	5357.68	4344.74	1.22629e-50	3.72606
SLIT2	ENSG00000145147.19	2037.3	2075.02	2078.1	7865.3	7820.2	7654.45	3.10199e-142	3.71524
PTPN22	ENSG00000134242.15	8.82711	7.04419	4.96203	49.848	55.3503	31.7294	4.5473e-08	3.705
TM4SF19	ENSG00000145107.15	24.7159	30.1894	42.6734	152.214	147.977	124.729	1.5574e-15	3.68412
ALX4	ENSG00000052850.5	754.718	738.633	1154.17	4131.15	3025.06	3296.58	2.52265e-32	3.68381
IFIT1	ENSG00000185745.9	233.918	251.578	302.684	1176.77	1361.16	679.447	2.61565e-22	3.67142
SHC3	ENSG00000148082.9	367.208	374.348	311.615	1470.52	1409.74	1148.82	2.3914e-49	3.66391
ZNF488	ENSG00000265763.3	31.7776	47.2967	74.4304	221.646	211.235	218.824	1.64371e-16	3.65609
SPP1	ENSG00000118785.13	9486.49	9295.31	9369.3	36946.3	38147.6	30386.9	5.31372e-82	3.65405
CASP1	ENSG00000137752.22	88.2711	75.4734	90.3089	372.97	480.079	222.106	6.8428e-17	3.64563
TMPRSS3	ENSG00000160183.13	0.882711	1.00631	0	24.0339	27.1103	10.9412	1.66728e-06	3.64212
NGEF	ENSG00000066248.14	80.3267	75.4734	109.165	373.86	306.121	366.529	1.46841e-26	3.63526
GIPR	ENSG00000010310.8	42.3701	31.1957	25.8025	153.105	131.033	142.235	8.39646e-16	3.63363
CARD16	ENSG00000204397.7	34.4257	29.1831	37.7114	134.412	198.809	113.788	6.77552e-14	3.6302
SLC37A2	ENSG00000134955.11	80.3267	73.4608	83.3621	373.86	304.991	262.588	8.8865e-25	3.62802
RP11-157P1.4	ENSG00000226332.2	121.814	84.5303	96.2633	377.421	408.914	388.412	1.38483e-30	3.60281
ADAMTS6	ENSG00000049192.14	235.684	272.711	183.595	855.428	962.417	814.023	3.57547e-38	3.59945
CPNE5	ENSG00000124772.11	95.3328	98.6186	66.4912	356.057	411.173	273.529	8.20685e-22	3.59666
CTSH	ENSG00000103811.15	92.6846	74.4671	52.5975	295.528	342.268	248.365	4.00709e-20	3.58432
SLC6A6	ENSG00000131389.16	2362.13	2255.15	2643.77	10299	8772.45	7766.05	3.32636e-59	3.57474
IFITM1	ENSG00000185885.15	50.3145	47.2967	48.6279	321.342	469.912	150.988	2.89478e-07	3.56026
RP5-1028K7.2	ENSG00000266088.5	9.70982	15.0947	17.8633	70.3213	90.3678	52.5176	2.75664e-09	3.55327
C5AR1	ENSG00000197405.7	9.70982	11.0694	5.95443	66.7607	47.4431	38.2941	5.87746e-08	3.54693
SAMD9	ENSG00000205413.7	587.885	569.573	648.041	2329.5	2365.38	1919.08	9.65691e-60	3.54667
RP11-459E5.1	ENSG00000253125.1	13.2407	11.0694	14.8861	64.9804	65.5166	60.1765	1.08302e-09	3.53946
FUCA1	ENSG00000179163.11	750.304	756.747	777.054	2796.83	2851.1	2542.73	1.08859e-86	3.51021
RP1	ENSG00000104237.7	3.53084	1.00631	3.96962	32.0452	28.2399	20.7882	2.14407e-06	3.50502
OAS2	ENSG00000111335.12	14.1234	19.1199	11.9089	218.085	289.177	61.2706	3.81546e-06	3.49593
LINC00482	ENSG00000185168.5	4.41355	2.01263	5.95443	27.5944	45.1839	25.1647	1.45015e-06	3.48683
GLYCTK-AS1	ENSG00000242797.3	13.2407	9.05681	7.93924	36.4959	60.9982	68.9294	6.66532e-08	3.48051
BEST3	ENSG00000127325.18	6.17898	10.0631	18.8557	62.31	57.6095	59.0823	2.33871e-08	3.47616
AKR1C3	ENSG00000196139.13	420.17	375.355	431.696	1697.5	1528.34	1200.25	2.61694e-40	3.44473
ANKS1B	ENSG00000185046.18	46.7837	25.1578	43.6658	121.95	142.329	229.765	1.29151e-11	3.43996
BTC	ENSG00000174808.11	8.82711	12.0758	19.8481	59.6396	76.8126	59.0823	1.05075e-08	3.42545
BMF	ENSG00000104081.13	398.103	447.809	558.724	1862.18	2174.47	1194.78	2.78834e-23	3.42487
RP11-135A1.3	ENSG00000229964.1	1.76542	1.00631	0.992406	15.1324	22.5919	22.9765	5.91311e-06	3.42443
PLEKHA4	ENSG00000105559.11	209.202	185.162	202.451	797.568	944.343	497.823	1.81801e-21	3.41998
RAB27B	ENSG00000041353.9	157.123	163.023	139.929	566.131	593.039	486.882	4.88523e-36	3.40096
CHI3L1	ENSG00000133048.12	181.838	105.663	77.4076	1269.34	2134.94	527.365	6.43183e-06	3.40079
IFI44L	ENSG00000137959.15	534.04	561.522	457.499	1712.64	2424.12	1489.09	2.31099e-29	3.39878
LGALS9C	ENSG00000171916.16	15.0061	20.1263	14.8861	77.4425	91.4974	56.8941	1.92825e-09	3.39876
ROBO4	ENSG00000154133.14	37.0739	53.3346	58.5519	188.71	164.921	208.976	1.64371e-16	3.3587
RARRES3	ENSG00000133321.10	26.4813	19.1199	19.8481	102.366	109.571	67.8353	2.99599e-10	3.35671
CH17-13I23.3	ENSG00000277702.1	6.17898	6.03788	8.93165	40.9466	40.6655	36.1059	5.59646e-07	3.34653
PRKG1-AS1	ENSG00000236671.7	14.1234	11.0694	7.93924	49.848	58.7391	52.5176	4.97974e-08	3.34487
EXOC3L4	ENSG00000205436.7	30.0122	20.1263	67.4836	174.468	141.2	182.718	5.32722e-10	3.33767
ZFYVE28	ENSG00000159733.13	47.6664	37.2336	42.6734	203.843	153.625	133.482	2.29901e-14	3.33706
CDH6	ENSG00000113361.12	137.703	155.978	167.717	517.173	589.65	506.576	3.27152e-35	3.33189
RP11-699L21.1	ENSG00000214146.2	4.41355	8.0505	7.93924	30.2649	39.5359	48.1412	1.0297e-06	3.33076
GOLGA7B	ENSG00000155265.10	92.6846	42.2651	25.8025	355.167	417.951	300.882	4.07929e-06	3.31594
RP3-460G2.2	ENSG00000234147.1	41.4874	32.202	31.757	156.665	132.163	117.071	1.21496e-13	3.30876
ETV1	ENSG00000006468.13	868.587	927.82	667.889	2874.27	3328.92	2360.01	5.82882e-34	3.30491
BIRC3	ENSG00000023445.13	103.277	100.631	116.111	397.894	354.694	365.435	7.84505e-30	3.30194
CP	ENSG00000047457.13	11.4752	6.03788	7.93924	57.8593	50.8319	29.5412	8.93452e-07	3.28499
VEPH1	ENSG00000197415.11	15.8888	14.0884	25.8025	80.1129	72.2942	82.0588	1.64313e-09	3.28268
ACOX2	ENSG00000168306.12	147.413	175.098	149.853	565.241	553.503	501.106	6.2166e-36	3.27976
ADRB2	ENSG00000169252.5	42.3701	56.3535	69.4684	234.108	178.476	203.506	3.34288e-16	3.279
GNG11	ENSG00000127920.5	356.615	391.456	415.818	1285.37	1367.94	1264.8	3.33957e-58	3.27745
GPR162	ENSG00000250510.7	63.5552	70.4419	65.4988	273.274	268.844	182.718	1.40134e-17	3.27741
STOM	ENSG00000148175.12	392.806	391.456	501.165	1435.8	1496.72	1415.79	1.45455e-48	3.27404
FAP	ENSG00000078098.13	59.1416	54.3409	49.6203	193.161	295.954	140.047	2.21683e-12	3.26688
BEX1	ENSG00000133169.5	82.9748	76.4798	82.3697	274.164	250.771	324.953	1.96834e-22	3.25207
NRG2	ENSG00000158458.19	67.086	77.4861	84.3545	281.285	254.159	262.588	7.51527e-23	3.24494
ANK3	ENSG00000151150.21	353.967	378.374	334.441	1208.81	1249.33	1098.49	1.21486e-53	3.23928
RP11-428K3.1	ENSG00000273062.1	7.06169	7.04419	9.92406	56.9692	45.1839	27.3529	1.65056e-06	3.23713
ALDH3A1	ENSG00000108602.17	25.5986	16.101	23.8177	121.059	105.053	54.7059	2.05318e-08	3.22137
PRKCD	ENSG00000163932.13	759.131	657.122	912.021	2741.64	2465.91	2544.92	2.93176e-45	3.21853
SAMD9L	ENSG00000177409.11	414.874	354.222	337.418	1328.09	1325.02	1053.64	8.46071e-39	3.2157
RP11-277P12.20	ENSG00000245648.1	22.0678	19.1199	23.8177	85.4537	101.664	72.2118	5.68684e-10	3.21285
GIMAP2	ENSG00000106560.10	20.3023	6.03788	7.93924	46.2874	75.683	52.5176	8.90899e-07	3.21284
KCNF1	ENSG00000162975.4	10.5925	14.0884	2.97722	55.1889	55.3503	35.0118	1.73138e-06	3.20855
KIF6	ENSG00000164627.17	257.752	287.805	247.109	897.264	1051.65	721.023	2.01523e-30	3.19884
DOCK3	ENSG00000088538.12	37.9566	34.2146	58.5519	167.347	143.459	165.212	1.08403e-13	3.1934
MYPN	ENSG00000138347.15	1.76542	0	3.96962	24.924	24.8511	15.3176	2.31012e-05	3.19071
CXCL2	ENSG00000081041.8	89.1538	84.5303	69.4684	291.077	242.863	303.071	3.87517e-21	3.18329
TNS4	ENSG00000131746.12	7.9444	11.0694	11.9089	48.0677	46.3135	48.1412	3.54731e-07	3.18187
TMC6	ENSG00000141524.15	71.4996	47.2967	48.6279	196.722	264.326	154.271	5.8844e-13	3.17609
HCP5	ENSG00000206337.10	32.6603	24.1515	25.8025	127.29	125.385	72.2118	9.42533e-10	3.1747
TMEM59L	ENSG00000105696.8	144.765	148.934	106.187	464.655	512.837	376.376	9.65006e-23	3.15638
GRAMD1C	ENSG00000178075.19	22.0678	24.1515	9.92406	70.3213	107.312	62.3647	7.84238e-08	3.15204
PI16	ENSG00000164530.13	4.41355	8.0505	4.96203	35.6057	27.1103	36.1059	6.4658e-06	3.15016
TMEM255A	ENSG00000125355.15	62.6725	69.4356	77.4076	287.516	218.012	214.447	9.41004e-18	3.1467
AC007952.6	ENSG00000197665.7	0	0	0.992406	13.3521	22.5919	10.9412	2.82242e-05	3.13836
MMP19	ENSG00000123342.15	16.7715	18.1136	17.8633	69.4312	62.1278	78.7765	9.51609e-09	3.13179
ID2	ENSG00000115738.9	814.742	739.64	1177.99	3362.07	2495.28	3219.99	1.73383e-25	3.13164
IL24	ENSG00000162892.15	2.64813	2.01263	4.96203	26.7043	30.4991	17.5059	2.37225e-05	3.13146
RP11-284F21.10	ENSG00000272405.1	474.898	489.068	597.428	1897.79	1809.61	1393.91	8.37395e-34	3.13063
ELF3	ENSG00000163435.15	37.9566	50.3156	49.6203	202.062	149.107	137.859	3.78515e-13	3.12655
NAV3	ENSG00000067798.14	708.817	640.015	655.98	2336.63	2018.59	2062.41	7.17646e-59	3.12556
HTRA1	ENSG00000166033.11	2527.2	2603.33	2524.68	8384.26	8624.47	7270.41	2.29061e-72	3.11197
GRK5	ENSG00000198873.11	398.103	456.866	520.02	1499	1483.16	1421.26	1.39477e-46	3.1107
GALT	ENSG00000213930.11	132.407	144.909	158.785	499.37	524.133	402.635	1.37233e-26	3.09924
MFAP2	ENSG00000117122.13	145.647	137.865	63.514	320.452	472.172	435.459	8.47715e-13	3.09357
BCAN	ENSG00000132692.18	35.3084	33.2083	43.6658	164.676	137.811	100.659	3.53085e-11	3.08114
WBSCR28	ENSG00000175877.3	7.9444	4.02525	5.95443	30.2649	32.7583	35.0118	9.70663e-06	3.0757
ARMCX1	ENSG00000126947.12	72.3823	71.4482	52.5975	235.888	228.179	195.847	3.75724e-17	3.07015
JAG2	ENSG00000184916.8	100.629	93.5871	135.96	415.697	323.065	346.835	3.42583e-20	3.06356
LRRC15	ENSG00000172061.8	15.8888	18.1136	18.8557	66.7607	66.6462	71.1176	1.84475e-08	3.06161
KB-1732A1.1	ENSG00000253669.3	34.4257	32.202	38.7038	121.059	114.089	133.482	2.30515e-12	3.05998
ALDH1A2	ENSG00000128918.14	12.358	5.03156	6.94684	41.8367	40.6655	37.2	4.78097e-06	3.05696
SMIM1	ENSG00000235169.7	1.76542	2.01263	2.97722	23.1437	27.1103	13.1294	5.10373e-05	3.0537
FCRLB	ENSG00000162746.14	31.7776	21.1326	27.7874	118.389	86.979	90.8118	8.55697e-10	3.05064
TRPM4	ENSG00000130529.15	33.543	33.2083	27.7874	128.181	133.292	82.0588	4.01657e-10	3.05007
SLC22A18AS	ENSG00000254827.5	81.2094	85.5366	41.681	239.448	251.9	222.106	7.84486e-14	3.04845
CDH10	ENSG00000040731.10	86.5057	126.795	144.891	379.201	385.193	403.729	1.79266e-20	3.04776
SCN9A	ENSG00000169432.14	28.2467	10.0631	7.93924	104.147	55.3503	56.8941	3.55345e-06	3.04465
ALDH3B1	ENSG00000006534.15	1738.94	1817.4	2283.53	6843.42	5901.02	5602.98	3.76713e-41	3.04251
ALDH1A3	ENSG00000184254.16	661.15	642.027	620.253	2106.08	1666.16	2259.35	9.99454e-40	3.03321
PRR15	ENSG00000176532.3	67.9687	68.4293	47.6355	251.911	170.569	200.224	5.35568e-14	3.0332
PREX1	ENSG00000124126.13	1802.5	1907.97	2349.02	6418.82	5919.09	6514.38	7.68314e-49	3.02998
RORC	ENSG00000143365.16	17.6542	23.1452	16.8709	85.4537	107.312	43.7647	4.25408e-07	3.02613
WNT7B	ENSG00000188064.9	118.283	94.5934	80.3848	340.035	288.047	326.047	3.56873e-20	3.02547
GCNT3	ENSG00000140297.12	13.2407	4.02525	12.9013	48.0677	64.387	32.8235	6.97426e-06	3.0147
PDE7B	ENSG00000171408.13	2.64813	2.01263	1.98481	22.2536	31.6287	10.9412	7.01845e-05	3.0066
DDIT4L	ENSG00000145358.6	45.901	28.1768	50.6127	157.555	171.699	109.412	1.71958e-10	3.00114
COL10A1	ENSG00000123500.9	7.9444	7.04419	3.96962	25.8142	42.9247	31.7294	2.12804e-05	2.98172
DAB1	ENSG00000173406.15	14.1234	5.03156	5.95443	33.8254	47.4431	41.5765	1.14691e-05	2.97789
C1orf116	ENSG00000182795.12	21.1851	17.1073	11.9089	72.1016	57.6095	64.5529	1.65715e-07	2.97683
MIR3189	ENSG00000264175.1	13.2407	6.03788	0	56.079	31.6287	33.9176	5.23891e-05	2.97218
IL11RA	ENSG00000137070.17	40.6047	52.3283	63.514	167.347	203.327	149.894	7.03464e-13	2.97186
DENND3	ENSG00000105339.10	84.7402	61.3851	136.952	381.871	258.678	310.729	6.3674e-12	2.96636
BCHE	ENSG00000114200.9	200.375	200.256	207.413	604.407	676.629	588.635	2.65322e-35	2.96629
TM4SF1	ENSG00000169908.11	2797.31	3229.26	2784.69	9209.42	8584.94	8767.16	4.88353e-68	2.96216
HOXA-AS2	ENSG00000253552.7	47.6664	32.202	47.6355	146.874	153.625	126.918	3.75836e-12	2.95739
MIR34A	ENSG00000228526.5	15.0061	7.04419	8.93165	54.2987	53.0911	31.7294	7.54719e-06	2.94596
PLCXD2	ENSG00000240891.7	73.265	63.3977	66.4912	263.482	211.235	180.529	6.40754e-15	2.94281
SLC9A5	ENSG00000135740.16	83.8575	90.5681	104.203	304.429	306.121	260.4	3.16992e-20	2.93686
ENTPD8	ENSG00000188833.9	9.70982	15.0947	11.9089	54.2987	54.2207	40.4823	2.12047e-06	2.93221
LRRC75A	ENSG00000181350.11	181.838	193.212	215.352	618.649	615.63	558	8.55036e-33	2.92882
FCHO1	ENSG00000130475.14	29.1295	26.1641	34.7342	145.983	92.627	79.8706	1.91369e-08	2.91998
BLK	ENSG00000136573.12	2.64813	1.00631	0.992406	16.9127	12.4256	24.0706	0.000128428	2.91518
RP11-513G11.2	ENSG00000228271.1	6.17898	4.02525	8.93165	36.4959	40.6655	21.8824	3.94509e-05	2.91417
PLEKHA6	ENSG00000143850.13	150.061	130.821	160.77	500.26	405.525	443.118	6.08426e-25	2.91009
ENPP2	ENSG00000136960.12	1.76542	9.05681	5.95443	28.4846	32.7583	29.5412	5.48286e-05	2.90827
TFPI	ENSG00000003436.14	119.166	110.694	148.861	356.947	446.191	365.435	7.91133e-21	2.90394
C4orf26	ENSG00000174792.10	46.7837	27.1704	25.8025	96.1355	137.811	113.788	5.05867e-09	2.9016
ABCG2	ENSG00000118777.10	12.358	11.0694	20.8405	56.079	60.9982	53.6118	1.05041e-06	2.90004
MILR1	ENSG00000271605.5	135.937	140.884	121.073	407.686	382.933	411.388	2.38871e-26	2.88723
RP11-462L8.1	ENSG00000229656.6	7.9444	10.0631	6.94684	41.8367	31.6287	37.2	1.70145e-05	2.88248
CLDN1	ENSG00000163347.5	840.341	857.378	529.945	2390.03	2086.37	2271.39	6.21112e-24	2.88093
TM4SF1-AS1	ENSG00000240541.2	1.76542	7.04419	6.94684	30.2649	37.2767	20.7882	8.06871e-05	2.87931
TRERF1	ENSG00000124496.12	136.82	104.657	205.428	512.722	464.264	421.235	2.77917e-15	2.8793
RP11-284F21.7	ENSG00000229953.1	41.4874	46.2904	48.6279	184.26	126.515	130.2	3.70808e-11	2.86956
IFIT1B	ENSG00000204010.3	7.06169	10.0631	9.92406	44.5072	45.1839	28.4471	1.78766e-05	2.86822
AC006273.5	ENSG00000267530.2	4.41355	4.02525	7.93924	27.5944	33.8879	24.0706	7.36262e-05	2.85253
RP13-463N16.6	ENSG00000242147.1	14.1234	22.1389	18.8557	61.4199	70.035	65.6471	2.76284e-07	2.85116
TLR1	ENSG00000174125.7	29.1295	47.2967	56.5671	138.862	147.977	142.235	1.2422e-10	2.84877
XDH	ENSG00000158125.9	276.288	306.925	219.322	861.659	841.55	681.635	7.77286e-25	2.83919
SEC14L5	ENSG00000103184.11	2.64813	4.02525	3.96962	31.155	22.5919	15.3176	0.000155233	2.83811
ICAM1	ENSG00000090339.8	135.937	115.726	102.218	423.708	399.877	265.871	4.50886e-15	2.83656
UBE2L6	ENSG00000156587.15	145.647	144.909	134.967	476.227	532.04	296.506	8.01362e-15	2.82519
RP11-702B10.2	ENSG00000273415.1	0	1.00631	0	14.2423	14.6848	9.84706	0.000176603	2.81431
DNAJC12	ENSG00000108176.14	85.6229	77.4861	64.5064	212.744	266.585	214.447	3.30437e-15	2.80908
TNFSF15	ENSG00000181634.7	0	2.01263	3.96962	16.0226	18.0736	20.7882	0.000251717	2.801
VSX1	ENSG00000100987.14	2.64813	6.03788	10.9165	37.386	44.0543	19.6941	0.000125361	2.79615
TRIM29	ENSG00000137699.16	3.53084	3.01894	0.992406	24.924	16.944	16.4118	0.000243904	2.7958
LRRC25	ENSG00000175489.9	0	2.01263	0.992406	18.693	16.944	9.84706	0.000244975	2.79518
FRK	ENSG00000111816.7	10.5925	5.03156	6.94684	38.2762	31.6287	31.7294	5.27881e-05	2.7939
FENDRR	ENSG00000268388.5	9.70982	16.101	13.8937	58.7494	40.6655	50.3294	6.81206e-06	2.78912
ITGA2	ENSG00000164171.10	891.538	802.031	754.228	2357.99	2374.41	2210.12	7.43194e-51	2.77888
JADE2	ENSG00000043143.20	3196.3	3232.28	3243.18	9383	8805.21	8982.7	4.05453e-85	2.77703
OSR1	ENSG00000143867.6	50.3145	32.202	48.6279	164.676	112.96	135.671	9.15689e-10	2.76529
TMEM229B	ENSG00000198133.8	23.8332	18.1136	20.8405	91.6847	76.8126	50.3294	1.0789e-06	2.76308
SCNN1A	ENSG00000111319.12	246.276	330.071	386.046	1022.77	925.14	834.812	9.06669e-22	2.75948
GDPD5	ENSG00000158555.14	398.103	385.418	471.393	1241.75	1135.25	1173.99	4.35968e-38	2.7579
TNFSF14	ENSG00000125735.10	3.53084	5.03156	6.94684	32.9353	32.7583	16.4118	0.000186995	2.75635
CTSB	ENSG00000164733.20	35588.3	31472.4	31246.9	99427.2	101355	76720.6	1.00365e-37	2.74925
DDX58	ENSG00000107201.9	427.232	390.449	365.205	1196.35	1270.8	911.4	3.19313e-26	2.74602
GATM	ENSG00000171766.15	109.456	113.713	103.21	364.959	288.047	294.318	1.72016e-18	2.74546
RP11-269G24.6	ENSG00000265971.1	2.64813	2.01263	6.94684	35.6057	19.2032	17.5059	0.000304348	2.73852
FCMR	ENSG00000162894.11	24.7159	32.202	27.7874	90.7946	96.0158	83.1529	1.75748e-08	2.73797
PIK3IP1	ENSG00000100100.12	27.364	28.1768	24.8101	89.0143	125.385	57.9882	7.40346e-07	2.73419
PCSK1	ENSG00000175426.10	17.6542	24.1515	11.9089	69.4312	96.0158	37.2	1.78766e-05	2.72838
AFAP1L2	ENSG00000169129.14	25.5986	11.0694	15.8785	48.9579	64.387	77.6823	6.52238e-06	2.72563
KIF25	ENSG00000125337.16	0	2.01263	0	13.3521	18.0736	9.84706	0.000354401	2.71401
ARRB1	ENSG00000137486.16	4.41355	9.05681	0	35.6057	28.2399	18.6	0.000360053	2.71131
EPN2	ENSG00000072134.15	1253.45	1238.77	1343.72	3730.59	3505.14	3322.83	1.25589e-57	2.70915
SLC37A1	ENSG00000160190.13	60.907	76.4798	80.3848	259.032	177.347	202.412	2.85145e-12	2.69765
LINC01348	ENSG00000280587.1	30.0122	29.1831	30.7646	85.4537	107.312	88.6235	1.89112e-08	2.69576
LINC01615	ENSG00000223485.2	45.901	37.2336	41.681	144.203	131.033	103.941	9.271e-10	2.69558
LINC01119	ENSG00000239332.5	42.3701	41.2588	54.5823	140.643	150.236	122.541	1.28947e-10	2.6922
TJP3	ENSG00000105289.14	8.82711	12.0758	8.93165	47.1776	49.7023	24.0706	8.0439e-05	2.69147
CTNNBIP1	ENSG00000178585.14	1018.65	999.268	891.18	2726.51	2712.16	2530.69	6.66294e-52	2.69103
RP11-24F11.5	ENSG00000283646.1	30.0122	17.1073	22.8253	86.3439	88.1086	57.9882	1.15692e-06	2.68632
RP11-90P13.1	ENSG00000261795.1	3.53084	5.03156	1.98481	23.1437	35.0175	10.9412	0.00047766	2.67897
TTC39A	ENSG00000085831.15	44.1355	41.2588	41.681	118.389	163.792	105.035	3.26133e-09	2.67838
RP1L1	ENSG00000183638.5	5.29626	12.0758	2.97722	38.2762	33.8879	22.9765	0.000239798	2.6783
SCARF1	ENSG00000074660.15	57.3762	30.1894	41.681	139.752	140.07	115.976	5.06342e-09	2.67655
APOL6	ENSG00000221963.5	828.865	781.905	723.464	2292.12	2059.26	2023.02	3.41783e-45	2.67653
GRHL3	ENSG00000158055.15	6.17898	4.02525	3.96962	19.5831	25.9807	27.3529	0.000322331	2.67295
RP11-66B24.4	ENSG00000259583.2	25.5986	33.2083	24.8101	82.7833	83.5902	94.0941	6.67131e-08	2.66914
NECAB2	ENSG00000103154.9	34.4257	31.1957	36.719	119.279	110.701	82.0588	2.55456e-08	2.65316
RASA4B	ENSG00000170667.14	28.2467	21.1326	17.8633	82.7833	82.4606	54.7059	2.04698e-06	2.64638
CASP10	ENSG00000003400.14	21.1851	24.1515	17.8633	85.4537	49.7023	72.2118	3.37598e-06	2.64368
C8orf4	ENSG00000176907.4	157.123	220.382	98.2481	401.455	587.391	408.106	3.64026e-10	2.64262
NINJ1	ENSG00000131669.9	2272.98	2361.82	2849.2	7473.64	6660.1	6102.99	1.72915e-35	2.63855
ANGPTL4	ENSG00000167772.11	0	2.01263	1.98481	15.1324	10.1664	19.6941	0.000644325	2.63843
CX3CL1	ENSG00000006210.6	481.077	535.358	552.77	1536.39	1418.77	1272.46	2.96474e-35	2.63124
DIRAS1	ENSG00000176490.4	82.0921	56.3535	60.5367	224.316	210.105	145.518	3.5527e-10	2.62577
RP11-154D3.1	ENSG00000237456.3	40.6047	28.1768	45.6507	125.51	106.182	109.412	1.08683e-08	2.62522
PPM1H	ENSG00000111110.11	23.8332	23.1452	16.8709	65.8706	83.5902	56.8941	2.50286e-06	2.62205
TGFA	ENSG00000163235.15	2038.18	2187.72	2151.54	5562.5	5495.49	5844.78	3.00692e-66	2.61765
RALGPS2	ENSG00000116191.17	1241.97	1318.27	1036.07	3291.75	3432.85	2920.2	3.22568e-35	2.61728
PAK3	ENSG00000077264.14	13.2407	19.1199	16.8709	53.4086	60.9982	49.2353	9.42014e-06	2.61722
ALDH3B2	ENSG00000132746.14	47.6664	43.2714	51.6051	155.775	142.329	114.882	5.93863e-10	2.61476
RAB3D	ENSG00000105514.7	15.8888	10.0631	8.93165	42.7269	63.2574	28.4471	0.000116536	2.61474
FRMD4B	ENSG00000114541.14	47.6664	36.2273	34.7342	135.302	132.163	88.6235	3.64265e-08	2.6142
F3	ENSG00000117525.13	2637.54	2786.48	3073.48	7734.45	7383.05	7402.8	1.80559e-56	2.61202
RASA4DP	ENSG00000233297.4	60.0243	40.2525	49.6203	151.324	155.884	126.918	5.08915e-10	2.6065
LDHD	ENSG00000166816.13	29.1295	26.1641	24.8101	102.366	96.0158	54.7059	2.04672e-06	2.60373
CISH	ENSG00000114737.15	39.722	32.202	33.7418	105.037	93.7566	113.788	1.43087e-08	2.60324
TXLNB	ENSG00000164440.14	3.53084	1.00631	0.992406	18.693	14.6848	14.2235	0.000835168	2.60227
BATF	ENSG00000156127.6	6.17898	2.01263	2.97722	22.2536	24.8511	16.4118	0.000742245	2.59111
GRPR	ENSG00000126010.5	331.017	404.538	273.904	951.563	843.809	914.682	1.10242e-22	2.58704
IL4R	ENSG00000077238.13	10.5925	8.0505	6.94684	37.386	23.7215	40.4823	0.000229246	2.58458
BTN3A3	ENSG00000111801.15	477.547	461.897	509.104	1385.95	1375.85	1083.18	6.35875e-29	2.58032
RP11-82L18.2	ENSG00000224945.1	57.3762	63.3977	65.4988	167.347	184.124	165.212	3.19462e-12	2.57291
SYNPO	ENSG00000171992.12	4439.15	4177.2	5357.01	13526.6	11407.8	11801.2	2.92116e-34	2.56806
CCL24	ENSG00000106178.6	0.882711	1.00631	0.992406	16.0226	15.8144	7.65882	0.000908546	2.56769
AC137932.6	ENSG00000261253.2	55.6108	45.2841	45.6507	116.609	216.883	107.224	3.6843e-07	2.56724
GPRC5A	ENSG00000013588.6	1121.93	1514.5	1333.79	3811.59	3051.04	3619.34	1.35765e-27	2.5648
PROM2	ENSG00000155066.15	34.4257	25.1578	55.5747	114.828	114.089	111.6	2.04971e-07	2.56085
APOL1	ENSG00000100342.20	251.573	189.187	201.458	670.278	661.944	420.141	9.21182e-14	2.5576
SNPH	ENSG00000101298.13	103.277	100.631	91.3013	307.099	333.231	184.906	1.58427e-10	2.55734
AC003092.1	ENSG00000236453.5	1.76542	4.02525	1.98481	18.693	16.944	15.3176	0.00109866	2.55133
NFAM1	ENSG00000235568.6	6.17898	2.01263	1.98481	16.9127	28.2399	16.4118	0.00104293	2.55019
IFIH1	ENSG00000115267.5	272.758	284.786	325.509	823.382	903.678	621.459	2.77547e-19	2.54919
RXRA	ENSG00000186350.9	3197.18	3046.11	3496.24	9091.92	7871.03	8266.06	2.81104e-47	2.54866
LY6K	ENSG00000160886.13	29.1295	30.1894	49.6203	120.169	79.0718	124.729	7.25505e-07	2.54756
PSMB9	ENSG00000240065.7	210.085	184.155	217.337	613.309	513.967	490.165	2.70836e-21	2.54739
C1S	ENSG00000182326.14	66.2033	71.4482	50.6127	199.392	212.364	123.635	9.60818e-09	2.54435
EML2	ENSG00000125746.15	43.2528	50.3156	38.7038	131.741	124.256	115.976	2.51892e-09	2.54255
CFH	ENSG00000000971.15	11.4752	16.101	9.92406	41.8367	49.7023	37.2	9.12423e-05	2.53623
LYPD3	ENSG00000124466.8	63.5552	63.3977	61.5291	178.919	155.884	178.341	7.97149e-12	2.52955
PLSCR4	ENSG00000114698.14	6.17898	11.0694	8.93165	41.8367	32.7583	25.1647	0.000349617	2.52953
GALNT5	ENSG00000136542.8	274.523	295.856	231.23	739.709	799.755	575.506	6.77622e-19	2.52811
P3H2	ENSG00000090530.9	2036.41	2279.3	2801.56	6495.37	6358.5	5609.54	7.23794e-29	2.52625
KIAA0513	ENSG00000135709.12	532.275	517.245	478.339	1408.21	1388.27	1156.48	2.49059e-31	2.52477
CTC-277H1.6	ENSG00000280163.1	7.9444	13.0821	18.8557	34.7156	68.9054	39.3882	0.000208235	2.52147
RASGRP1	ENSG00000172575.11	38.8393	32.202	37.7114	121.95	112.96	78.7765	2.13008e-07	2.51947
ZFP36	ENSG00000128016.5	738.829	717.501	467.423	1681.48	1885.3	1493.47	1.37403e-17	2.5126
ROBO3	ENSG00000154134.14	190.666	181.136	232.223	552.779	473.301	548.153	1.5247e-20	2.51168
LINC00578	ENSG00000228221.5	2.64813	4.02525	2.97722	14.2423	29.3695	14.2235	0.00135629	2.51158
RP3-395M20.8	ENSG00000238164.6	8.82711	8.0505	8.93165	37.386	45.1839	18.6	0.000548799	2.50018
COL16A1	ENSG00000084636.17	1181.07	1081.79	950.725	2771.91	3245.33	2281.24	2.37585e-23	2.49901
RP11-63E9.1	ENSG00000259828.1	4.41355	2.01263	0.992406	19.5831	12.4256	18.6	0.00157034	2.4952
PLXNA2	ENSG00000076356.6	946.266	986.186	1191.88	2917	2291.95	2800.94	9.50194e-27	2.49467
ENKUR	ENSG00000151023.16	6.17898	5.03156	7.93924	24.0339	28.2399	26.2588	0.000730548	2.49252
BTN3A2	ENSG00000186470.13	827.983	837.252	879.271	2254.73	2317.93	1887.35	4.79647e-35	2.4875
IGFBP6	ENSG00000167779.7	1208.43	1114.99	1675.18	3896.16	2912.1	3527.43	1.51321e-18	2.48201
RP11-396M11.1	ENSG00000236562.4	18.5369	21.1326	15.8785	57.8593	71.1646	43.7647	3.44409e-05	2.47892
HES2	ENSG00000069812.11	12.358	11.0694	11.9089	48.9579	45.1839	27.3529	0.000233468	2.47886
IL22RA1	ENSG00000142677.3	18.5369	20.1263	30.7646	81.8932	58.7391	66.7412	1.14691e-05	2.47834
NR4A2	ENSG00000153234.13	61.7898	86.5429	49.6203	167.347	187.513	180.529	1.02872e-09	2.4779
RP5-875H18.9	ENSG00000276851.1	305.418	264.66	333.448	753.951	809.921	738.529	4.59327e-26	2.47663
PGPEP1	ENSG00000130517.13	1876.64	1757.02	1319.9	4475.64	4900.19	3395.05	1.39711e-18	2.47555
GBP2	ENSG00000162645.12	745.891	708.444	657.965	1658.34	2250.16	1513.16	1.88659e-20	2.47384
PLA2G4C	ENSG00000105499.13	20.3023	16.101	19.8481	60.5297	73.4238	41.5765	4.15657e-05	2.47313
C16orf74	ENSG00000154102.10	311.597	340.134	478.339	1069.06	812.18	1048.16	9.34229e-16	2.47252
GRAMD1B	ENSG00000023171.15	258.634	233.465	261.995	710.334	700.35	520.8	8.41895e-19	2.46348
CYP19A1	ENSG00000137869.14	13.2407	8.0505	3.96962	36.4959	46.3135	19.6941	0.00093134	2.46084
RP13-631K18.5	ENSG00000255400.1	3.53084	9.05681	2.97722	33.8254	22.5919	16.4118	0.00152234	2.45858
MRAS	ENSG00000158186.12	557.873	466.929	472.385	1464.29	1360.03	994.553	8.4562e-19	2.45367
SLC22A18	ENSG00000110628.13	853.581	861.404	737.357	2246.72	2088.63	1815.14	2.47694e-30	2.45159
MYO5BP1	ENSG00000274680.1	22.0678	19.1199	28.7798	65.8706	82.4606	57.9882	1.18151e-05	2.45049
SLC8A1	ENSG00000183023.18	385.745	380.386	503.15	1152.74	979.361	1061.29	1.51748e-22	2.44133
HMGA1P2	ENSG00000248641.1	618.78	594.731	637.124	1564.87	1501.23	1518.64	1.6126e-42	2.43895
RP11-54O7.3	ENSG00000223764.2	418.405	406.55	676.821	1365.48	1205.28	1272.46	9.67749e-15	2.43669
DLX3	ENSG00000064195.7	1.76542	2.01263	3.96962	17.8029	15.8144	14.2235	0.00220828	2.43602
MFSD2B	ENSG00000205639.9	842.106	863.416	834.613	2154.15	1899.98	2236.38	1.52778e-38	2.43444
HMCN2	ENSG00000148357.16	3.53084	4.02525	4.96203	24.0339	13.5552	22.9765	0.00188904	2.43393
RP11-135A1.2	ENSG00000232874.1	3.53084	4.02525	5.95443	21.3634	24.8511	16.4118	0.00177113	2.43264
UNC93B6	ENSG00000255562.2	135.937	135.852	142.906	362.288	293.695	400.447	3.10627e-15	2.43121
SLC17A5	ENSG00000119899.12	531.392	448.815	424.75	1219.5	1292.26	1008.78	9.91464e-23	2.4292
ANXA8	ENSG00000265190.6	6.17898	3.01894	6.94684	24.924	19.2032	25.1647	0.00160497	2.4222
CTC-529P8.1	ENSG00000250072.5	7.9444	7.04419	15.8785	39.1663	37.2767	30.6353	0.000577013	2.42107
RAB3B	ENSG00000169213.6	1096.33	1078.77	1364.56	3037.17	2786.72	2904.88	3.09122e-31	2.41538
IL2RB	ENSG00000100385.13	5.29626	3.01894	2.97722	15.1324	24.8511	17.5059	0.00232557	2.40832
MAP1LC3C	ENSG00000197769.5	11.4752	11.0694	12.9013	39.1663	41.7951	33.9176	0.000307628	2.40804
ANGPT4	ENSG00000101280.7	11.4752	10.0631	6.94684	40.9466	21.4623	39.3882	0.00083003	2.40789
TLR6	ENSG00000174130.12	205.672	225.414	261.995	597.286	563.669	554.718	2.03137e-21	2.4036
BEX2	ENSG00000133134.11	7.06169	5.03156	4.96203	23.1437	22.5919	24.0706	0.00162723	2.40238
CREB3L3	ENSG00000060566.13	0	0	0.992406	18.693	7.90718	6.56471	0.00167339	2.39965
LINC01583	ENSG00000259518.1	88.2711	81.5113	39.6962	163.786	218.012	182.718	2.59642e-07	2.39791
RP11-568J23.8	ENSG00000275393.1	2.64813	8.0505	5.95443	26.7043	24.8511	18.6	0.00195756	2.39644
NPC2	ENSG00000119655.9	8949.8	8730.77	8765.92	19760.3	23935	20590.2	2.06356e-42	2.39482
SDS	ENSG00000135094.10	7.06169	10.0631	19.8481	40.0564	49.7023	33.9176	0.000587245	2.39448
HMGA1P1	ENSG00000236683.3	995.698	1015.37	972.557	2552.04	2210.62	2492.4	6.87504e-40	2.39428
SDC4	ENSG00000124145.6	3636.77	3927.64	4629.57	10970.1	8935.11	9907.23	6.92381e-29	2.39177
RP11-326K13.2	ENSG00000266105.1	6.17898	10.0631	5.95443	29.3747	35.0175	19.6941	0.00139789	2.39109
STMN3	ENSG00000197457.9	22.0678	15.0947	19.8481	60.5297	58.7391	48.1412	5.84839e-05	2.38721
FAM63A	ENSG00000143409.15	956.859	914.738	944.77	2501.3	2351.82	1992.39	1.41527e-31	2.38334
RP11-443B7.1	ENSG00000238005.2	7.06169	6.03788	0.992406	23.1437	19.2032	22.9765	0.00249776	2.3833
GGT5	ENSG00000099998.17	3.53084	4.02525	5.95443	21.3634	28.2399	13.1294	0.00256281	2.38165
CNR1	ENSG00000118432.12	75.9131	65.4103	52.5975	170.907	170.569	157.553	1.01187e-09	2.38077
HMGA1P3	ENSG00000258011.2	149.178	139.877	137.944	363.178	337.75	351.212	9.78035e-18	2.37476
CCDC114	ENSG00000105479.15	8.82711	6.03788	12.9013	36.4959	25.9807	33.9176	0.000999463	2.37456
COBL	ENSG00000106078.17	137.703	115.726	123.058	382.762	302.732	259.306	4.97836e-12	2.37248
SOST	ENSG00000167941.2	0	1.00631	0	10.6817	15.8144	5.47059	0.00198662	2.37049
CARD19	ENSG00000165233.17	881.828	836.246	1072.79	2452.34	2121.38	2176.2	1.11789e-26	2.36442
CYTH4	ENSG00000100055.20	11.4752	7.04419	12.9013	28.4846	41.7951	35.0118	0.000801103	2.36224
PHYHIP	ENSG00000168490.13	99.7463	98.6186	101.225	236.778	286.918	223.2	1.68925e-12	2.36019
SCG5	ENSG00000166922.8	98.8636	64.404	96.2633	210.074	263.196	189.282	2.55222e-09	2.35791
RP5-1063M23.3	ENSG00000250770.3	13.2407	11.0694	10.9165	44.5072	22.5919	49.2353	0.000868118	2.35204
C16orf54	ENSG00000185905.3	17.6542	20.1263	13.8937	55.1889	46.3135	49.2353	0.000130887	2.35101
SLC14A1	ENSG00000141469.16	0.882711	3.01894	1.98481	9.79157	21.4623	12.0353	0.00361397	2.34953
DGKA	ENSG00000065357.19	295.708	286.799	371.16	812.701	751.182	739.623	2.31892e-21	2.34934
UBA7	ENSG00000182179.11	426.349	446.803	349.327	1101.11	1198.5	721.023	6.09869e-13	2.34934
FGF18	ENSG00000156427.7	63.5552	47.2967	53.5899	148.654	123.126	148.8	2.09799e-08	2.3446
GBP4	ENSG00000162654.8	0.882711	2.01263	1.98481	19.5831	10.1664	9.84706	0.0036055	2.3444
HECW2	ENSG00000138411.10	19.4196	21.1326	14.8861	50.7382	59.8686	49.2353	0.000103818	2.34318
SELL	ENSG00000188404.8	1.76542	4.02525	0.992406	9.79157	15.8144	19.6941	0.00382136	2.34273
ACSS1	ENSG00000154930.14	255.986	216.357	266.957	597.286	606.594	577.694	1.04384e-21	2.34199
AFAP1-AS1	ENSG00000272620.1	28.2467	23.1452	22.8253	75.6622	77.9422	52.5176	3.28952e-05	2.33955
SAMD11	ENSG00000187634.11	1277.28	1379.65	2132.68	4153.41	3368.46	4191.56	6.92094e-14	2.33723
CDC42EP4	ENSG00000179604.9	4177.87	4251.67	4482.7	11271.9	9565.43	9770.47	1.85847e-40	2.33721
CTC-457L16.2	ENSG00000262319.1	2.64813	0	0	14.2423	10.1664	10.9412	0.0031972	2.33512
CTC-457L16.1	ENSG00000279825.1	2.64813	0	0	14.2423	10.1664	10.9412	0.0031972	2.33512
UNC93B4	ENSG00000250381.1	45.901	37.2336	40.6886	121.95	73.4238	134.576	4.85714e-06	2.33429
HMGA1	ENSG00000137309.19	17952.6	18271.6	17481.2	43707.8	37972.5	45377.4	1.82178e-42	2.33409
CD33	ENSG00000105383.14	6.17898	12.0758	11.9089	37.386	27.1103	35.0118	0.00116976	2.3332
AC007879.2	ENSG00000234902.6	16.7715	15.0947	15.8785	54.2987	41.7951	43.7647	0.000223143	2.33125
C1QTNF2	ENSG00000145861.7	60.0243	83.5239	78.4	199.392	164.921	186	1.31872e-09	2.32365
ANTXR2	ENSG00000163297.16	925.964	853.353	829.651	1944.07	2132.68	2074.45	3.60252e-37	2.3204
RSAD2	ENSG00000134321.11	0	4.02525	0.992406	10.6817	25.9807	8.75294	0.00395812	2.31851
GOLT1A	ENSG00000174567.7	1.76542	3.01894	2.97722	11.5719	24.8511	10.9412	0.00446256	2.31679
ID4	ENSG00000172201.11	225.974	297.869	296.729	728.137	500.412	764.788	1.67343e-12	2.3155
CD93	ENSG00000125810.9	0.882711	0	0	8.01129	6.77758	15.3176	0.00265301	2.31496
FAM131C	ENSG00000185519.8	50.3145	54.3409	61.5291	176.248	131.033	113.788	2.39306e-07	2.31229
ZDHHC23	ENSG00000184307.13	109.456	103.65	111.149	283.066	265.455	236.329	4.12813e-13	2.31182
PODXL	ENSG00000128567.16	4104.61	3610.65	4704	11115.2	9063.89	9182.93	1.32188e-24	2.3103
IL6	ENSG00000136244.11	174.777	214.345	194.511	438.841	452.968	500.012	7.65663e-18	2.30944
CATSPER1	ENSG00000175294.5	9.70982	12.0758	14.8861	33.8254	38.4063	40.4823	0.000725704	2.30918
ZMIZ1	ENSG00000108175.16	8656.74	8297.05	8225.06	21528.1	20426.5	17046.4	1.59199e-33	2.3049
ITGAX	ENSG00000140678.16	6.17898	4.02525	2.97722	35.6057	16.944	10.9412	0.00452486	2.30427
SH2D5	ENSG00000189410.11	797.088	701.4	766.137	1864.85	1726.02	1712.29	2.52291e-34	2.30412
RP11-416I2.1	ENSG00000260328.1	6.17898	3.01894	8.93165	24.0339	19.2032	27.3529	0.00328431	2.30264
IFITM2	ENSG00000185201.16	519.917	469.948	453.529	1340.56	1336.31	805.27	1.41371e-12	2.29942
GPRC5C	ENSG00000170412.16	12.358	15.0947	14.8861	54.2987	40.6655	31.7294	0.000653023	2.29844
MIR137HG	ENSG00000225206.7	39.722	60.3788	71.4532	140.643	124.256	169.588	5.95473e-07	2.29782
ANXA9	ENSG00000143412.9	162.419	135.852	182.603	375.64	410.044	359.965	9.19207e-15	2.28891
MSLN	ENSG00000102854.15	17.6542	16.101	14.8861	54.2987	50.8319	35.0118	0.000422922	2.28165
PCDHB9	ENSG00000177839.6	141.234	141.89	105.195	333.804	317.417	277.906	2.52712e-12	2.2809
GNG2	ENSG00000186469.8	554.342	628.945	609.337	1429.57	1468.48	1265.89	2.79999e-28	2.28057
OTOGL	ENSG00000165899.10	40.6047	34.2146	24.8101	83.6735	97.1454	78.7765	1.12056e-05	2.27634
SLC48A1	ENSG00000211584.13	777.668	785.93	1029.12	2221.8	1879.65	1953	7.55998e-21	2.27625
AC011239.1	ENSG00000224361.1	0	1.00631	0	5.34086	10.1664	14.2235	0.00337628	2.27209
GPR78	ENSG00000155269.11	0.882711	0	0	13.3521	5.64799	9.84706	0.00334877	2.27132
CREG2	ENSG00000175874.9	136.82	166.042	139.929	328.463	338.879	377.471	1.41781e-14	2.27109
LINC00857	ENSG00000237523.1	288.646	284.786	341.388	729.917	670.981	726.494	9.00029e-22	2.27047
TNS3	ENSG00000136205.16	16482	16125.2	17680.7	40599.4	36673.5	38139.8	1.29447e-47	2.27035
HSD17B14	ENSG00000087076.8	88.2711	86.5429	56.5671	214.524	258.678	119.259	6.05602e-06	2.26982
SRCIN1	ENSG00000277363.4	18.5369	16.101	33.7418	78.3326	59.8686	51.4235	0.000271608	2.26892
FGD3	ENSG00000127084.17	0	0	2.97722	11.5719	14.6848	8.75294	0.00469617	2.26685
CLDN4	ENSG00000189143.9	171.246	154.972	199.474	451.303	353.564	433.271	7.60771e-14	2.2646
CD82	ENSG00000085117.11	2265.92	2083.07	2271.62	5184.19	4888.9	5078.89	9.45641e-46	2.26313
LAMC2	ENSG00000058085.14	129.758	106.669	135.96	275.054	290.306	316.2	7.13042e-13	2.26165
LLGL2	ENSG00000073350.13	678.805	748.697	658.957	1808.77	1521.57	1473.78	7.02596e-25	2.25668
ZG16B	ENSG00000162078.11	7.06169	4.02525	0.992406	22.2536	23.7215	12.0353	0.00606289	2.25624
UNC93B1	ENSG00000110057.7	1339.95	1270.97	1365.55	3397.68	2679.4	3048.21	2.5009e-28	2.25424
SLC46A3	ENSG00000139508.14	155.357	166.042	216.344	401.455	454.098	404.823	7.8995e-14	2.25386
LAMB3	ENSG00000196878.13	2132.63	2190.74	1761.52	4817.45	4894.54	4257.21	1.64876e-27	2.25306
PKIA	ENSG00000171033.12	15.8888	12.0758	14.8861	35.6057	54.2207	36.1059	0.000894439	2.25153
SCN8A	ENSG00000196876.14	281.585	266.673	333.448	741.489	639.352	654.282	8.10069e-19	2.24731
DGAT2	ENSG00000062282.14	43.2528	35.2209	48.6279	110.378	107.312	97.3765	1.38788e-06	2.24556
RP11-160E2.16	ENSG00000236022.6	0	0	0.992406	8.90143	5.64799	14.2235	0.0038934	2.24538
ABCA3	ENSG00000167972.13	39.722	32.202	28.7798	103.257	101.664	57.9882	5.74765e-05	2.24456
RASEF	ENSG00000165105.9	131.524	118.745	95.2709	276.835	423.599	168.494	5.42494e-06	2.24433
SLC47A2	ENSG00000180638.17	7.9444	6.03788	8.93165	37.386	23.7215	18.6	0.00393532	2.24294
AC002480.3	ENSG00000232759.1	41.4874	42.2651	35.7266	86.3439	94.8862	118.165	3.79692e-06	2.24233
WFDC3	ENSG00000124116.18	9.70982	12.0758	6.94684	32.9353	28.2399	29.5412	0.00235502	2.2405
CLGN	ENSG00000153132.12	372.504	383.405	412.841	906.166	981.62	792.141	9.38444e-22	2.24034
FBLN2	ENSG00000163520.13	0.882711	1.00631	1.98481	15.1324	11.296	7.65882	0.0061836	2.23787
SPRED3	ENSG00000188766.12	371.621	275.73	221.306	704.103	764.737	576.6	3.88521e-11	2.23704
HMGA1P8	ENSG00000233155.1	316.893	323.026	312.608	702.323	730.849	738.529	4.68265e-25	2.234
PLAC9	ENSG00000189129.13	15.0061	25.1578	17.8633	53.4086	49.7023	53.6118	0.000324595	2.23146
CTA-126B4.7	ENSG00000230107.1	1.76542	0	0	13.3521	12.4256	5.47059	0.00489992	2.23141
CRLF1	ENSG00000006016.10	50.3145	41.2588	47.6355	119.279	111.83	108.318	5.13644e-07	2.23104
ST3GAL6	ENSG00000064225.12	114.752	102.644	93.2861	236.778	299.343	201.318	2.16397e-09	2.22975
TRPM2	ENSG00000142185.16	7.06169	11.0694	13.8937	45.3973	22.5919	32.8235	0.00285532	2.22861
CTD-2555A7.2	ENSG00000256982.1	2.64813	1.00631	2.97722	14.2423	9.03678	17.5059	0.00740592	2.22655
TNFAIP2	ENSG00000185215.8	17915.5	16525.7	20826.6	46848.2	39688.4	38833.5	1.71247e-25	2.22502
SOCS5P3	ENSG00000235805.1	65.3206	61.3851	63.514	158.445	143.459	149.894	1.22858e-08	2.22392
KLHL29	ENSG00000119771.14	901.248	762.785	830.643	2057.12	1791.54	1798.73	5.10467e-27	2.22308
FAM83A	ENSG00000147689.16	4.41355	6.03788	6.94684	24.924	19.2032	19.6941	0.00549866	2.2227
RP11-180C1.1	ENSG00000250038.5	6.17898	2.01263	3.96962	18.693	18.0736	16.4118	0.00707602	2.2213
CALCRL	ENSG00000064989.12	10.5925	3.01894	1.98481	32.0452	30.4991	9.84706	0.00754545	2.21866
AC012613.2	ENSG00000253406.1	6.17898	5.03156	3.96962	24.0339	21.4623	14.2235	0.00642028	2.21854
LINC00677	ENSG00000259717.1	7.06169	8.0505	8.93165	19.5831	36.1471	25.1647	0.00420902	2.21617
UNC93B2	ENSG00000155070.8	111.222	115.726	91.3013	275.944	193.161	279	3.91459e-09	2.21488
CDK5R2	ENSG00000171450.5	83.8575	82.5176	67.4836	228.767	171.699	154.271	7.53987e-08	2.21051
NRCAM	ENSG00000091129.19	1396.45	1224.68	1023.17	2863.59	2547.24	2827.2	1.03787e-21	2.20985
AC005355.2	ENSG00000251169.2	0	1.00631	1.98481	14.2423	5.64799	13.1294	0.00642563	2.20973
TRPC4	ENSG00000133107.14	4.41355	13.0821	12.9013	32.9353	33.8879	28.4471	0.00343097	2.20804
SMAD3	ENSG00000166949.15	4628.05	4606.9	4593.85	10746.7	9368.88	10770.5	7.99441e-40	2.20755
LTBP3	ENSG00000168056.15	16119.2	15650.2	12362.4	35215.8	31861.4	32148.5	1.94147e-25	2.20657
PRR16	ENSG00000184838.14	228.622	233.465	266.957	623.99	485.727	547.059	8.90049e-16	2.20633
VNN1	ENSG00000112299.7	0	0	0	8.01129	14.6848	4.37647	0.00365315	2.20401
ATP1A3	ENSG00000105409.16	64.4379	45.2841	55.5747	125.51	135.552	134.576	2.92e-07	2.20186
UNC93B7	ENSG00000251624.1	166.832	188.18	156.8	466.435	297.084	419.047	2.44722e-10	2.20077
L3MBTL4	ENSG00000154655.15	11.4752	11.0694	11.9089	30.2649	39.5359	31.7294	0.00212413	2.19872
CLIP2	ENSG00000106665.15	3927.18	3650.9	3510.14	8491.08	8811.99	7415.93	1.59812e-32	2.1976
LL21NC02-1C16.1	ENSG00000273027.1	23.8332	26.1641	13.8937	52.5184	60.9982	55.8	0.000365669	2.19699
SH2D3C	ENSG00000095370.19	3.53084	1.00631	2.97722	23.1437	13.5552	7.65882	0.00877339	2.19637
ATP2B2	ENSG00000157087.16	8.82711	2.01263	2.97722	22.2536	15.8144	20.7882	0.008249	2.19424
AC068138.1	ENSG00000235070.3	6.17898	19.1199	11.9089	32.9353	46.3135	32.8235	0.00298323	2.19421
NXF3	ENSG00000147206.16	5.29626	5.03156	3.96962	24.0339	15.8144	16.4118	0.00770316	2.19339
SLC38A11	ENSG00000169507.9	8.82711	10.0631	7.93924	37.386	31.6287	17.5059	0.00457122	2.19266
PRSS51	ENSG00000253649.3	37.9566	19.1199	27.7874	81.003	71.1646	65.6471	0.000140175	2.19246
MAN1A1	ENSG00000111885.6	1016	1038.51	872.324	2428.31	2070.55	2038.34	4.19925e-24	2.19142
RP11-318K12.3	ENSG00000276868.1	3.53084	3.01894	1.98481	15.1324	12.4256	15.3176	0.009181	2.18988
ALS2CL	ENSG00000178038.16	62.6725	46.2904	48.6279	145.093	124.256	107.224	1.63206e-06	2.18509
CCRL2	ENSG00000121797.9	2.64813	8.0505	4.96203	29.3747	18.0736	14.2235	0.0083672	2.18486
CAPN5	ENSG00000149260.15	647.91	638.002	732.395	1644.98	1504.62	1339.2	5.75664e-23	2.18149
ISL1	ENSG00000016082.14	13.2407	9.05681	21.8329	33.8254	48.5727	43.7647	0.00198036	2.18105
RASA4CP	ENSG00000228903.7	81.2094	61.3851	50.6127	153.995	182.995	124.729	1.60941e-06	2.18061
RP11-61L23.2	ENSG00000253882.6	10.5925	8.0505	26.7949	46.2874	41.7951	43.7647	0.00270072	2.17587
RP11-397O8.7	ENSG00000276012.1	0.882711	1.00631	0	7.12114	12.4256	8.75294	0.00693405	2.17545
FAM225A	ENSG00000231528.2	513.738	470.954	573.61	1259.55	1169.13	1033.94	1.74766e-20	2.17412
IQSEC2	ENSG00000124313.12	495.201	500.137	524.983	1234.63	1114.91	1016.44	2.5652e-23	2.17341
DHRS2	ENSG00000100867.14	230.388	226.42	259.018	573.252	498.152	524.082	1.95575e-17	2.17334
ABLIM3	ENSG00000173210.19	3382.55	3333.91	3222.34	7495.01	6954.93	7349.19	6.99753e-46	2.17262
PAEP	ENSG00000122133.16	3.53084	0	1.98481	9.79157	18.0736	10.9412	0.00964095	2.1708
P2RY1	ENSG00000169860.6	8.82711	7.04419	4.96203	26.7043	16.944	27.3529	0.00681402	2.16891
PHLDA2	ENSG00000181649.5	1657.73	1731.86	1535.25	3873.01	3276.96	3680.61	1.04822e-29	2.1673
FAM225B	ENSG00000225684.3	519.034	491.081	586.512	1281.81	1198.5	1052.54	8.25994e-21	2.16663
ATP8B3	ENSG00000130270.16	359.263	385.418	383.069	893.704	790.718	803.082	1.30703e-22	2.16542
CD34	ENSG00000174059.16	15.8888	16.101	16.8709	56.9692	44.0543	31.7294	0.0015185	2.16255
CORO2A	ENSG00000106789.12	544.633	528.314	605.367	1434.02	1205.28	1076.61	2.67736e-18	2.1621
SBK3	ENSG00000231274.5	4.41355	5.03156	2.97722	26.7043	10.1664	16.4118	0.0103564	2.16206
RP11-589N15.2	ENSG00000269899.1	15.8888	16.101	17.8633	43.617	40.6655	48.1412	0.000974647	2.16005
POSTN	ENSG00000133110.14	84.7402	63.3977	42.6734	130.851	247.382	103.941	0.000222808	2.15965
ID2-AS1	ENSG00000235092.5	18.5369	20.1263	35.7266	69.4312	49.7023	72.2118	0.000548989	2.15796
TNFRSF9	ENSG00000049249.8	317.776	264.66	423.757	906.166	571.576	809.647	3.54312e-09	2.15638
HIST1H2AC	ENSG00000180573.9	230.388	229.439	242.147	516.283	621.278	431.082	5.17255e-13	2.15573
PITPNM2	ENSG00000090975.12	1521.79	1385.69	1509.45	3403.02	2975.36	3257.19	4.27274e-32	2.15285
KIAA1683	ENSG00000130518.16	52.9626	48.303	49.6203	151.324	125.385	83.1529	1.88274e-05	2.15072
RP11-557N21.1	ENSG00000283031.1	7.06169	5.03156	9.92406	24.0339	22.5919	25.1647	0.00698154	2.14962
RYR2	ENSG00000198626.15	29.1295	25.1578	39.6962	74.772	74.5534	79.8706	7.74403e-05	2.14887
SLC2A5	ENSG00000142583.17	5.29626	6.03788	0	20.4733	19.2032	13.1294	0.0115356	2.14876
AQP5	ENSG00000161798.6	5.29626	3.01894	7.93924	20.4733	20.3327	18.6	0.00958561	2.1464
ITGA10	ENSG00000143127.12	52.0799	34.2146	44.6582	109.488	125.385	79.8706	3.20619e-05	2.14386
RP1-63G5.7	ENSG00000237862.1	8.82711	9.05681	20.8405	31.155	35.0175	45.9529	0.00409204	2.1399
RP11-405M12.4	ENSG00000273669.1	3.53084	3.01894	4.96203	20.4733	14.6848	13.1294	0.011766	2.13915
CHGB	ENSG00000089199.9	12.358	17.1073	12.9013	35.6057	46.3135	33.9176	0.00231627	2.13753
S1PR1	ENSG00000170989.8	1663.03	2072	1698.01	4051.04	3532.25	4242.99	8.20685e-22	2.13555
RP11-879F14.2	ENSG00000267279.1	30.8949	23.1452	38.7038	70.3213	75.683	79.8706	0.000111926	2.13555
BTBD11	ENSG00000151136.14	52.0799	37.2336	28.7798	101.476	109.571	75.4941	8.17481e-05	2.13531
ISG20	ENSG00000172183.14	142.116	103.65	106.187	280.395	281.27	229.765	2.39287e-09	2.13385
ANKRD29	ENSG00000154065.16	28.2467	25.1578	34.7342	72.1016	89.2382	55.8	0.000220851	2.13315
EDN1	ENSG00000078401.6	542.867	715.488	801.864	1471.41	1261.76	1828.27	7.04062e-12	2.13309
DDO	ENSG00000203797.9	64.4379	68.4293	67.4836	158.445	177.347	122.541	4.74009e-07	2.13155
PROX2	ENSG00000119608.12	11.4752	8.0505	9.92406	31.155	28.2399	27.3529	0.00496641	2.13152
LINC01547	ENSG00000183250.11	188.017	190.193	175.656	459.314	388.581	367.623	1.97471e-13	2.12755
SH3TC2	ENSG00000169247.11	285.116	340.134	428.719	874.121	716.165	728.682	1.94121e-12	2.12748
C1QTNF1	ENSG00000173918.14	1103.39	1181.41	872.324	2381.13	2683.92	1867.66	8.73127e-14	2.12746
CDH23	ENSG00000107736.19	35.3084	69.4356	35.7266	106.817	108.441	119.259	5.98799e-05	2.12718
USP53	ENSG00000145390.11	692.928	794.987	506.127	1486.54	1692.14	1224.32	1.58079e-11	2.12443
DKK3	ENSG00000050165.17	17428.2	16696.7	14424.6	35931.5	37142.3	31647.3	7.89109e-27	2.12434
RP11-844P9.5	ENSG00000248596.7	0.882711	2.01263	0.992406	7.12114	13.5552	10.9412	0.0115081	2.12388
NKAIN1	ENSG00000084628.9	12.358	3.01894	6.94684	24.924	28.2399	21.8824	0.00935965	2.12267
AC007952.4	ENSG00000266311.6	0	0	0.992406	8.01129	5.64799	12.0353	0.00754545	2.12131
RP11-160E2.17	ENSG00000230197.6	1.76542	0	0	8.90143	5.64799	14.2235	0.00877579	2.12127
ALDH1A1	ENSG00000165092.12	2.64813	5.03156	1.98481	16.0226	25.9807	6.56471	0.0135813	2.12087
KLHL30	ENSG00000168427.8	1.76542	3.01894	4.96203	15.1324	12.4256	16.4118	0.0136195	2.11944
CYP26A1	ENSG00000095596.11	0	0	3.96962	16.9127	7.90718	10.9412	0.0112751	2.11418
ANK1	ENSG00000029534.19	999.229	1123.04	1276.23	2592.99	2403.78	2312.96	1.2701e-22	2.11409
OAS3	ENSG00000111331.12	1171.36	1284.05	1607.7	3211.64	2626.31	2954.12	3.75724e-17	2.11345
SOCS5P5	ENSG00000216904.2	23.8332	12.0758	21.8329	53.4086	57.6095	39.3882	0.00162089	2.11233
IL15	ENSG00000164136.16	128.876	139.877	139.929	319.561	285.788	286.659	4.33676e-12	2.11087
AC073072.5	ENSG00000179428.2	11.4752	23.1452	18.8557	48.0677	47.4431	42.6706	0.0017726	2.1105
COL13A1	ENSG00000197467.13	659.385	645.046	891.18	1727.77	1445.88	1578.81	2.41027e-15	2.10836
IFITM3	ENSG00000142089.15	2225.31	2002.56	2005.65	4998.15	5397.22	3221.08	5.12503e-12	2.10812
SCIN	ENSG00000006747.14	7.9444	17.1073	7.93924	29.3747	46.3135	22.9765	0.00730725	2.1071
RP11-54O7.1	ENSG00000230699.2	54.7281	70.4419	94.2785	170.017	176.217	149.894	1.3473e-06	2.10694
HELZ2	ENSG00000130589.16	2392.15	2206.84	1959.01	5566.96	4542.11	4034.01	2.06876e-17	2.10693
RP11-20D14.6	ENSG00000249790.2	7.9444	6.03788	19.8481	43.617	25.9807	31.7294	0.00769912	2.10564
RARG	ENSG00000172819.16	793.557	709.45	744.304	1828.35	1588.21	1410.32	8.51438e-20	2.1053
LINC00536	ENSG00000249917.2	4.41355	2.01263	0	16.9127	12.4256	9.84706	0.0143348	2.10369
PSORS1C2	ENSG00000204538.3	9.70982	7.04419	9.92406	24.0339	28.2399	27.3529	0.00723198	2.10277
SLC7A8	ENSG00000092068.19	40.6047	33.2083	28.7798	68.541	114.089	66.7412	0.000318564	2.09939
PCDHB10	ENSG00000120324.8	136.82	108.682	117.104	284.846	295.954	218.824	4.51025e-09	2.09851
UNC93B5	ENSG00000184795.9	137.703	136.859	114.127	337.364	219.142	300.882	2.24626e-08	2.09539
MCF2	ENSG00000101977.19	26.4813	14.0884	8.93165	46.2874	59.8686	31.7294	0.00487391	2.09386
MYO7B	ENSG00000169994.18	15.0061	17.1073	21.8329	46.2874	36.1471	55.8	0.00195756	2.09385
MEIS3	ENSG00000105419.17	338.961	265.667	223.291	697.872	684.536	445.306	1.97633e-08	2.09369
EMP1	ENSG00000134531.9	7703.42	7831.12	6938.9	16373.3	14919.7	16249.8	1.04658e-34	2.09255
LINC01132	ENSG00000227630.2	1.76542	5.03156	4.96203	18.693	15.8144	13.1294	0.0157403	2.09006
GNAZ	ENSG00000128266.8	206.554	204.281	204.436	450.412	439.413	427.8	5.07179e-16	2.08968
MYBPC1	ENSG00000196091.13	1.76542	0	1.98481	8.01129	14.6848	8.75294	0.0135664	2.08911
SH3TC1	ENSG00000125089.16	63.5552	52.3283	51.6051	141.533	133.292	103.941	4.88899e-06	2.08752
GULP1	ENSG00000144366.15	127.11	150.947	98.2481	283.066	310.639	234.141	2.67393e-08	2.08724
RP11-698N11.2	ENSG00000254919.1	2.64813	9.05681	5.95443	14.2423	20.3327	28.4471	0.0143762	2.08615
MYO6	ENSG00000196586.13	1173.12	1105.94	987.444	2373.12	2613.89	1971.6	3.43781e-18	2.08479
TCIRG1	ENSG00000110719.9	3723.27	3885.37	4136.35	8819.54	7393.21	8584.45	4.16901e-28	2.08358
TDRKH	ENSG00000182134.15	370.739	377.367	336.425	781.546	850.587	680.541	5.70179e-17	2.08355
GPR37L1	ENSG00000170075.8	12.358	11.0694	8.93165	33.8254	39.5359	19.6941	0.00759658	2.07999
CMPK2	ENSG00000134326.11	7.06169	11.0694	12.9013	31.155	39.5359	19.6941	0.00851465	2.07961
RP3-333H23.8	ENSG00000224794.1	1.76542	3.01894	0	6.231	16.944	12.0353	0.0150849	2.07856
FAM19A3	ENSG00000184599.13	0.882711	2.01263	5.95443	16.0226	11.296	15.3176	0.0172783	2.07841
RASA4	ENSG00000105808.17	78.5613	65.4103	69.4684	152.214	177.347	143.329	2.99126e-07	2.07816
SOSTDC1	ENSG00000171243.7	84.7402	110.694	100.233	231.437	242.863	173.965	1.05302e-07	2.07715
AATK	ENSG00000181409.11	15.0061	11.0694	15.8785	47.1776	29.3695	35.0118	0.00446105	2.07564
IKZF2	ENSG00000030419.16	8.82711	7.04419	3.96962	20.4733	19.2032	25.1647	0.0129412	2.07483
MAST4	ENSG00000069020.18	613.484	650.078	472.385	1360.14	1193.98	1138.98	5.0713e-15	2.07395
LY96	ENSG00000154589.6	96.2155	64.404	79.3924	176.248	173.958	179.435	1.96896e-07	2.07394
RP4-671O14.7	ENSG00000280011.1	7.9444	3.01894	6.94684	17.8029	19.2032	24.0706	0.0145333	2.07114
RP11-350J20.9	ENSG00000216906.2	0.882711	2.01263	5.95443	10.6817	16.944	15.3176	0.0180035	2.071
LINC00326	ENSG00000231023.6	4.41355	5.03156	8.93165	16.0226	22.5919	22.9765	0.0144078	2.07022
RP11-275N1.1	ENSG00000230109.1	0	0	0	8.01129	5.64799	8.75294	0.00753751	2.06798
KPNA7	ENSG00000185467.7	12.358	7.04419	9.92406	26.7043	33.8879	24.0706	0.00868488	2.06648
FST	ENSG00000134363.11	102.394	133.84	93.2861	232.327	230.438	250.553	1.05494e-08	2.06617
SOCS5	ENSG00000171150.7	1199.6	1010.34	979.504	2422.08	2339.4	1960.66	1.27218e-18	2.06541
MAGEB17	ENSG00000182798.10	22.0678	11.0694	14.8861	37.386	46.3135	41.5765	0.00351679	2.06529
RBM47	ENSG00000163694.14	325.72	308.938	316.577	676.509	693.573	632.4	2.74346e-19	2.06447
SLC12A6	ENSG00000140199.11	431.646	427.683	362.228	976.487	891.252	718.835	9.01806e-14	2.06072
NOVA2	ENSG00000104967.6	59.1416	59.3724	44.6582	135.302	146.848	87.5294	4.76055e-05	2.05865
RP11-288L9.4	ENSG00000225886.3	2.64813	4.02525	3.96962	15.1324	23.7215	7.65882	0.019362	2.05849
RP11-488P3.1	ENSG00000230439.2	21.1851	19.1199	18.8557	49.848	45.1839	49.2353	0.00151127	2.05422
RP4-725G10.3	ENSG00000230191.1	63.5552	50.3156	49.6203	142.423	151.366	79.8706	0.000113599	2.05379
CTC-277H1.7	ENSG00000262691.1	7.9444	4.02525	9.92406	18.693	24.8511	25.1647	0.0141062	2.05134
CNTNAP1	ENSG00000108797.11	1027.48	1092.86	1188.9	2746.09	2137.2	2050.38	1.67629e-16	2.05095
SLC30A1	ENSG00000170385.9	827.983	645.046	597.428	1679.7	1363.42	1324.98	3.10491e-13	2.0506
TRIM51JP	ENSG00000232717.1	0.882711	0	0	9.79157	12.4256	3.28235	0.0105275	2.04949
GREM2	ENSG00000180875.4	7.9444	19.1199	23.8177	47.1776	48.5727	36.1059	0.00539808	2.04722
RHOU	ENSG00000116574.5	14.1234	19.1199	16.8709	41.8367	60.9982	27.3529	0.0052293	2.04519
CALB2	ENSG00000172137.18	0	2.01263	3.96962	17.8029	7.90718	10.9412	0.019244	2.04329
SYNE3	ENSG00000176438.12	340.726	370.323	309.631	747.72	727.461	654.282	9.8723e-17	2.04322
MAP7	ENSG00000135525.18	157.123	127.802	102.218	318.671	320.806	204.6	1.40172e-06	2.0431
MARCH2	ENSG00000099785.10	493.435	533.346	522.005	1181.22	1093.45	946.412	1.92735e-18	2.04217
PAG1	ENSG00000076641.4	203.023	202.269	213.367	443.291	475.56	377.471	1.11747e-12	2.03649
HIST1H4E	ENSG00000276966.2	16.7715	21.1326	11.9089	37.386	46.3135	41.5765	0.00386081	2.03519
RP5-1125N11.2	ENSG00000223382.4	5.29626	4.02525	3.96962	18.693	18.0736	12.0353	0.0208386	2.03415
CLEC2B	ENSG00000110852.4	193.314	224.408	202.451	425.488	476.69	394.976	8.85702e-13	2.03407
GSE1	ENSG00000131149.18	3231.6	3486.87	4143.29	8444.79	6889.41	7175.22	2.1257e-18	2.03392
RILP	ENSG00000167705.11	159.771	131.827	160.77	380.981	295.954	281.188	4.34436e-09	2.03392
RGS2	ENSG00000116741.7	236.566	231.452	235.2	469.105	519.615	474.847	1.97266e-15	2.03249
PIWIL2	ENSG00000197181.11	9.70982	4.02525	8.93165	19.5831	25.9807	24.0706	0.0153854	2.03249
ITM2C	ENSG00000135916.15	3242.2	3457.69	3452.58	7303.62	7020.45	6512.19	1.66748e-33	2.03226
TMEM244	ENSG00000203756.7	36.1911	27.1704	30.7646	60.5297	76.8126	79.8706	0.000370753	2.032
RP11-525A16.4	ENSG00000273143.1	3.53084	3.01894	0.992406	17.8029	11.296	8.75294	0.0222125	2.03115
AC004870.4	ENSG00000223829.5	28.2467	24.1515	16.8709	59.6396	41.7951	65.6471	0.00198565	2.0307
AC021218.2	ENSG00000204876.4	1.76542	4.02525	3.96962	16.0226	19.2032	7.65882	0.0228328	2.02909
CTD-2207P18.2	ENSG00000258976.1	39.722	55.3472	33.7418	93.465	114.089	82.0588	0.000156895	2.02712
PLEKHH2	ENSG00000152527.13	408.695	413.594	306.653	729.917	965.806	676.165	3.74383e-10	2.02458
KIAA1671	ENSG00000197077.13	1979.92	1617.14	1715.87	4054.6	3600.03	3285.63	2.40498e-19	2.02323
ARHGAP45	ENSG00000180448.10	677.039	671.21	829.651	1672.58	1269.67	1565.68	1.71297e-14	2.02235
RP11-1055B8.1	ENSG00000279692.1	7.9444	18.1136	11.9089	23.1437	38.4063	41.5765	0.0102791	2.02204
FOXQ1	ENSG00000164379.6	53.8454	58.3661	40.6886	107.707	105.053	122.541	2.37961e-05	2.02124
ADAP1	ENSG00000105963.13	42.3701	66.4166	43.6658	105.037	92.627	142.235	0.000134662	2.02105
MAP3K8	ENSG00000107968.9	29.1295	21.1326	30.7646	65.8706	72.2942	50.3294	0.00104961	2.0169
GPER1	ENSG00000164850.14	459.01	417.62	608.345	1193.68	860.753	1042.69	2.10321e-10	2.01687
EML6	ENSG00000214595.11	204.789	207.3	204.436	395.224	450.709	429.988	1.03699e-13	2.01591
KCNIP3	ENSG00000115041.12	423.701	431.708	540.861	1076.18	981.62	827.153	4.5078e-13	2.01445
AP1S3	ENSG00000152056.16	405.164	419.632	353.296	864.329	811.051	745.094	1.01637e-16	2.01442
VIT	ENSG00000205221.12	6.17898	12.0758	13.8937	25.8142	27.1103	35.0118	0.012116	2.01332
UNC93B3	ENSG00000172971.7	112.987	134.846	131.99	364.069	189.772	260.4	5.71179e-06	2.01184
PSG8	ENSG00000124467.18	3.53084	4.02525	4.96203	16.9127	20.3327	9.84706	0.0243794	2.01168
RP11-219A15.5	ENSG00000283033.1	1.76542	1.00631	5.95443	11.5719	10.1664	19.6941	0.0250846	2.00978
TMEM145	ENSG00000167619.11	13.2407	9.05681	12.9013	32.9353	25.9807	33.9176	0.0095101	2.00955
SH3PXD2A-AS1	ENSG00000280693.2	3.53084	9.05681	10.9165	23.1437	24.8511	21.8824	0.0183275	2.00743
RAPSN	ENSG00000165917.9	13.2407	2.01263	13.8937	25.8142	31.6287	29.5412	0.0178241	2.00623
ALK	ENSG00000171094.15	72.3823	49.3093	32.7494	145.983	271.103	83.1529	0.0222267	2.00609
NLRP3	ENSG00000162711.16	1.76542	0	1.98481	6.231	7.90718	16.4118	0.0207655	2.00578
RP11-428O18.6	ENSG00000275294.4	7.06169	6.03788	11.9089	27.5944	23.7215	20.7882	0.0166397	2.00525
BTNL8	ENSG00000113303.11	0	0	0	12.462	5.64799	4.37647	0.0102434	2.00515
TLE2	ENSG00000065717.14	57.3762	47.2967	30.7646	114.828	120.867	71.1176	0.000546739	2.00499
VGF	ENSG00000128564.6	35.3084	33.2083	22.8253	89.9045	65.5166	54.7059	0.001202	2.00451
RP11-5P18.10	ENSG00000232456.1	15.8888	16.101	26.7949	58.7494	45.1839	38.2941	0.00430237	2.00403
RASSF6	ENSG00000169435.13	1.76542	0	0.992406	8.01129	6.77758	12.0353	0.0196055	2.0021
AP000472.2	ENSG00000233215.5	19.4196	28.1768	10.9165	56.9692	53.0911	35.0118	0.00600593	2.00205
SHROOM2	ENSG00000146950.12	73.265	88.5555	102.218	188.71	181.865	183.812	2.73732e-07	2.00094
AC145676.2	ENSG00000249852.1	95.3328	95.5997	80.3848	170.907	176.217	226.482	5.31601e-07	2
LINC00184	ENSG00000224939.1	4.41355	0	1.98481	12.462	10.1664	13.1294	0.0253134	1.99976

## Sheet: description
Cell Line: U87
CT: Control (triplicates: _A,B,C)
N5: NANEP5 (triplicates: _ A,B,C)
FC: Fold change
down: downregulated genes in U87 N5 vs U87 CT
up: upregulated genes in U87 N5 vs U87 CT
