# Supplementary material for: Chimeric NANOG repressors inhibit glioblastoma growth in vivo in a context-dependent manner
Source: Sci Rep. 2019 Mar 7;9:3891. doi: 10.1038/s41598-019-39473-y (PMC6405761; doi:10.1038/s41598-019-39473-y)
Supplement: Supplementary file 3 — Supplementary Excel Data File 2 [file 41598_2019_39473_MOESM3_ESM.xlsx]

## Sheet: U251 N5 2FC down
gene_name	Ensembl_GENE_ID	U251_CT1	U251_CT2	U251_CT3	U251_N5A	U251_N5B	U251_N5C	padj	fold change
ANKRD1	ENSG00000148677.6	1816.96	2945.64	2511.01	66.8878	95.1902	63.9191	2.4929e-143	-25.1544
CYP24A1	ENSG00000019186.9	425.742	496.673	488.694	12.6545	20.8954	6.67812	4.49457e-92	-23.2172
TXK	ENSG00000074966.10	197.771	226.588	184.75	7.23112	15.0911	7.63214	5.40959e-46	-12.587
SLC1A3	ENSG00000079215.13	1267.48	1217.91	1229.68	102.14	92.8685	82.0455	8.6603e-174	-12.252
DMRT1	ENSG00000137090.11	128.6	203.322	200.643	4.51945	13.9303	1.90803	5.46448e-34	-12.1421
LGR5	ENSG00000139292.12	314.679	165.895	241.367	3.61556	17.4128	11.4482	1.24397e-35	-11.7461
LINC00973	ENSG00000240476.1	384.824	556.354	501.606	37.9634	34.8257	21.9424	4.21254e-65	-11.7127
ACKR3	ENSG00000144476.5	368.262	178.033	226.468	10.8467	16.252	9.54017	2.03782e-37	-11.6986
NTRK2	ENSG00000148053.15	89.63	82.9474	108.268	3.61556	0	2.86205	5.99677e-28	-11.4368
AL121578.2	ENSG00000259977.1	186.08	173.987	190.71	12.6545	12.7694	8.58615	1.02688e-42	-10.6464
SFRP4	ENSG00000106483.11	526.089	372.252	422.144	28.0206	46.4342	20.0344	3.02993e-54	-10.6464
TMTC1	ENSG00000133687.15	8234.27	4446.79	5618.99	223.261	403.978	241.366	2.47926e-27	-10.1042
KLHDC7B	ENSG00000130487.5	139.316	172.976	174.817	15.3661	13.9303	9.54017	1.24887e-33	-8.4619
MARCH10	ENSG00000173838.11	465.686	551.296	529.418	45.1945	76.6165	35.2986	3.78993e-52	-8.19288
CPA4	ENSG00000128510.10	13672.5	17823.6	15750.4	1142.52	1794.68	906.316	6.36903e-28	-7.98375
EFEMP1	ENSG00000115380.19	37074.7	29001.2	31227.7	2369.1	4095.5	2407.94	3.69683e-29	-7.60153
SOCS2	ENSG00000120833.13	6436.8	5397.65	5687.52	648.089	852.068	680.214	7.82992e-130	-7.56887
SOX21	ENSG00000125285.5	994.698	507.8	689.336	71.4073	98.6728	61.0571	2.56465e-39	-7.49852
GJC1	ENSG00000182963.9	2643.11	3103.45	3140.75	414.885	406.3	285.251	2.09647e-94	-7.39354
KRT13	ENSG00000171401.14	384.824	149.71	220.508	17.1739	27.8605	19.0803	1.12575e-23	-7.29146
SYTL5	ENSG00000147041.11	6206.88	5395.62	5976.57	284.725	634.988	250.906	5.82084e-18	-7.08543
PGM5P2	ENSG00000277778.2	705.349	500.719	598.948	50.6178	94.0293	72.5053	1.46081e-47	-7.06939
DCLK1	ENSG00000133083.14	1574.37	927.594	1133.33	135.583	178.772	132.608	7.75309e-52	-7.01486
CCL2	ENSG00000108691.9	968.394	671.671	915.804	82.254	126.533	110.666	6.17255e-56	-7.00301
CSMD2	ENSG00000121904.17	1421.41	1595.22	1653.81	168.124	273.962	165.045	1.93924e-63	-6.88777
KCNH5	ENSG00000140015.19	271.813	282.223	319.836	25.3089	52.2385	24.8044	1.17385e-35	-6.87197
CNTN1	ENSG00000018236.14	339.035	582.655	647.619	22.5972	34.8257	9.54017	8.88464e-15	-6.81079
WNT7B	ENSG00000188064.9	4689.01	6172.5	5298.16	867.734	845.103	606.755	3.19435e-77	-6.41818
MESTP1	ENSG00000220884.2	1000.54	1057.07	1099.56	117.506	207.793	94.4477	7.99504e-41	-6.3867
MEST	ENSG00000106484.14	20730.8	22009.4	21678.3	2530.89	4155.86	2303.95	5.56842e-55	-6.36736
MOXD1	ENSG00000079931.14	10493.5	8129.85	9017.99	1316.06	1595.02	1147.68	1.73482e-89	-6.36021
NTN1	ENSG00000065320.8	2472.62	2564.29	2426.58	405.847	406.3	291.929	1.29526e-98	-6.3586
MMP24	ENSG00000125966.9	461.789	431.933	445.983	57.8489	69.6514	63.9191	4.70061e-64	-6.3557
ITIH5	ENSG00000123243.14	164.646	56.647	104.294	4.51945	9.28685	9.54017	1.02363e-15	-6.31662
TOX3	ENSG00000103460.16	477.377	320.662	347.648	45.1945	68.4905	35.2986	1.91301e-33	-6.27284
AFF2	ENSG00000155966.13	715.091	536.123	659.538	65.0801	120.729	79.1834	3.65783e-43	-6.24265
BHLHE41	ENSG00000123095.5	954.754	569.504	660.531	66.8878	113.764	113.528	2.68852e-35	-6.15971
MESTP3	ENSG00000250927.1	822.258	905.34	860.18	109.371	172.968	85.8615	1.85491e-45	-6.15537
SOCS2-AS1	ENSG00000246985.7	1148.63	732.365	886.006	84.9656	125.372	54.379	2.61297e-17	-6.10388
KCTD4	ENSG00000180332.6	210.436	281.212	218.522	33.4439	37.1474	28.6205	3.617e-33	-5.91609
LINC00052	ENSG00000259527.2	463.738	607.943	578.089	99.4279	84.7425	60.1031	5.38213e-45	-5.91488
SLCO5A1	ENSG00000137571.10	1333.73	880.051	1038.97	133.776	211.276	144.057	8.97222e-44	-5.8506
EMILIN2	ENSG00000132205.10	750.164	1147.1	944.609	140.103	186.898	98.2638	9.04737e-37	-5.73227
RGS20	ENSG00000147509.13	205.564	163.872	193.69	19.8856	32.504	27.6665	2.62082e-28	-5.69579
PAPPA2	ENSG00000116183.10	575.775	796.092	685.363	104.851	127.694	98.2638	9.31047e-53	-5.64606
CXCL12	ENSG00000107562.16	318.576	109.248	194.683	18.0778	27.8605	23.8504	4.63978e-17	-5.64586
MYLKP1	ENSG00000228868.3	80.8618	54.6239	54.6304	2.71167	9.28685	3.81607	9.8597e-14	-5.63293
SRSF12	ENSG00000154548.8	63.3255	51.5892	42.711	4.51945	3.48257	3.81607	3.24028e-13	-5.56795
SH3RF2	ENSG00000156463.17	1784.81	2182.93	2011.39	345.286	329.683	353.94	2.49062e-107	-5.55186
HSPA6	ENSG00000173110.7	229.92	413.725	415.191	68.6956	42.9517	31.4826	3.02774e-22	-5.53592
PRICKLE1	ENSG00000139174.10	1953.35	1622.53	1788.9	279.302	373.796	248.998	2.60277e-65	-5.53119
AOAH	ENSG00000136250.11	63.3255	42.4852	56.617	1.80778	8.12599	1.90803	1.20436e-12	-5.52357
FOXC1	ENSG00000054598.6	1049.26	1056.06	966.461	173.547	198.506	157.413	1.14366e-87	-5.50989
GATA3	ENSG00000107485.15	411.129	388.436	342.682	56.9451	76.6165	52.4709	1.67309e-43	-5.49328
SEMA5B	ENSG00000082684.14	115.934	20.2311	57.6102	2.71167	1.16086	1.90803	4.91536e-11	-5.45539
SOX21-AS1	ENSG00000227640.2	562.136	292.339	366.52	64.1762	69.6514	53.425	1.13607e-26	-5.32753
FHL2	ENSG00000115641.18	6083.15	8215.83	7121.82	1290.75	1458.04	1020.8	6.5759e-64	-5.29385
PGM5	ENSG00000154330.12	340.009	227.599	277.125	28.9245	65.0079	34.3446	7.48919e-23	-5.23608
INHBE	ENSG00000139269.2	678.07	560.4	583.055	107.563	131.177	81.0915	1.88588e-45	-5.17815
ILDR2	ENSG00000143195.12	306.885	328.755	410.225	62.3684	69.6514	49.6089	2.13846e-35	-5.07659
HS6ST2	ENSG00000171004.17	1197.34	1236.12	1162.14	237.723	247.262	200.344	2.56416e-89	-5.02302
HSPA7	ENSG00000225217.1	129.574	209.392	225.475	39.7712	25.5388	17.1723	1.44872e-17	-4.96355
RP11-347E10.1	ENSG00000254416.5	45.7892	41.4737	43.7043	2.71167	5.80428	2.86205	3.91348e-11	-4.93175
DOCK8	ENSG00000107099.15	62.3513	29.335	46.6842	4.51945	3.48257	1.90803	1.48922e-10	-4.91996
JAKMIP2-AS1	ENSG00000280780.2	147.11	62.7163	92.375	9.0389	17.4128	10.4942	6.65533e-13	-4.878
KCNK2	ENSG00000082482.13	111.063	116.329	136.079	17.1739	19.7346	20.9884	1.02159e-19	-4.86362
TNIK	ENSG00000154310.16	4711.42	3707.34	4231.37	771.922	936.811	834.765	2.8547e-82	-4.76257
HMGA2	ENSG00000149948.13	1443.82	1827.88	1801.81	395	305.305	332.952	2.63663e-60	-4.62319
PPP2R2B	ENSG00000156475.18	4784.49	4235.37	4552.2	738.478	1236.31	669.72	4.33503e-35	-4.62025
KIAA1755	ENSG00000149633.11	114.96	120.375	128.133	20.7895	26.6997	14.3103	3.00385e-18	-4.62023
MESTP4	ENSG00000215004.3	208.487	200.288	241.367	16.27	61.5254	20.9884	6.77692e-14	-4.6019
RPRM	ENSG00000177519.3	699.504	371.24	525.445	36.1556	91.7076	46.7468	2.82062e-10	-4.57129
PLCB1	ENSG00000182621.17	874.867	535.112	636.692	108.467	157.876	130.7	3.00744e-30	-4.56908
PPP1R14C	ENSG00000198729.4	174.389	120.375	130.12	24.405	23.2171	26.7125	9.41381e-19	-4.53357
SYTL2	ENSG00000137501.17	2125.79	1916.89	2019.34	452.849	457.377	403.549	7.90938e-101	-4.47413
RP11-474O21.5	ENSG00000272482.1	219.204	103.178	139.059	29.8284	27.8605	15.2643	7.97622e-14	-4.46713
ESPNL	ENSG00000144488.14	153.93	57.6585	79.4624	9.94279	9.28685	18.1263	1.28041e-10	-4.39572
SLC16A9	ENSG00000165449.11	536.806	545.227	542.331	112.082	119.568	119.252	8.48881e-57	-4.38282
ATP8B1	ENSG00000081923.11	532.909	666.614	671.457	113.89	159.037	123.068	5.00216e-40	-4.37643
TGM2	ENSG00000198959.11	3058.14	2602.73	2331.23	267.551	521.224	186.987	1.35835e-09	-4.30079
SPOCK1	ENSG00000152377.13	13091.8	9617.85	10176.2	2180.18	2900.98	2106.47	5.84534e-47	-4.28911
ZCCHC5	ENSG00000179300.3	147.11	96.0976	140.052	15.3661	27.8605	26.7125	9.62818e-15	-4.21997
RGS7	ENSG00000182901.16	404.309	434.968	430.09	88.5812	113.764	77.2754	1.83551e-37	-4.21377
DACT2	ENSG00000164488.11	28.2529	24.2773	20.8589	0.90389	1.16086	0.954017	6.10552e-08	-4.17994
HAS3	ENSG00000103044.10	4280.81	6487.09	6596.37	1470.63	1309.45	1053.23	4.65523e-36	-4.17222
ARHGEF6	ENSG00000129675.15	998.595	757.653	783.698	146.43	255.388	139.286	4.48826e-25	-4.16106
SPAG17	ENSG00000155761.13	138.342	97.1091	109.261	15.3661	25.5388	23.8504	1.05203e-14	-4.14588
BDNF	ENSG00000176697.18	2003.04	2329.61	2254.75	463.695	623.38	410.227	8.13863e-46	-4.14398
STXBP6	ENSG00000168952.15	40.918	34.3928	45.6909	7.23112	3.48257	2.86205	9.64088e-09	-4.10274
XKR4	ENSG00000206579.8	142.239	58.6701	96.3482	11.7506	24.378	8.58615	7.67237e-10	-4.07602
GSX2	ENSG00000180613.10	104.244	33.3813	45.6909	0.90389	9.28685	6.67812	5.23944e-08	-4.06978
NLGN4Y	ENSG00000165246.12	340.984	238.727	258.253	47.0023	76.6165	57.241	1.60099e-21	-4.04933
NLGN4X	ENSG00000146938.14	1238.26	950.86	1080.69	199.76	314.592	236.596	4.25145e-35	-4.03934
MMP3	ENSG00000149968.11	21.4333	76.878	53.6371	5.42334	5.80428	3.81607	5.25078e-08	-4.01771
LAMP3	ENSG00000078081.7	128.6	98.1207	97.3414	25.3089	13.9303	22.8964	9.6941e-14	-3.98467
CNN1	ENSG00000130176.7	207.513	273.119	310.897	63.2723	54.5602	57.241	1.01508e-22	-3.97013
PRSS35	ENSG00000146250.6	2375.19	1537.56	1935.9	194.336	434.16	166.953	1.4528e-08	-3.96495
PARD6G-AS1	ENSG00000267270.5	218.23	219.507	206.602	41.5789	58.0428	46.7468	2.50231e-24	-3.95078
NEXN	ENSG00000162614.18	2041.03	2461.11	2098.8	439.29	693.031	406.411	9.73163e-31	-3.94227
SFRP1	ENSG00000104332.11	11923.7	10920.7	10424.5	2251.59	3125.02	2743.75	3.40548e-59	-3.93141
LPAR1	ENSG00000198121.13	267.916	457.222	328.776	68.6956	103.316	55.333	2.29189e-17	-3.92255
SPATA31E1	ENSG00000177992.9	26.3045	12.1386	21.8522	0	0	0	4.15559e-07	-3.85656
C1orf94	ENSG00000142698.14	32.1499	26.3004	32.7782	1.80778	4.64342	2.86205	1.77365e-07	-3.83748
SLC1A2	ENSG00000110436.11	37.9953	35.4044	41.7178	4.51945	2.32171	7.63214	5.33315e-08	-3.83469
EGLN3	ENSG00000129521.13	2958.76	2114.15	2414.66	494.428	788.221	512.307	7.1381e-29	-3.83094
DCBLD2	ENSG00000057019.15	33683.3	32330.3	32447.5	8558.03	8611.23	8271.33	1.36251e-173	-3.82107
FGFR3	ENSG00000068078.17	2573.94	1527.45	1820.68	393.192	596.68	422.63	2.56598e-24	-3.78728
ETS2	ENSG00000157557.11	4134.67	6025.82	5527.6	1491.42	1399.99	1038.92	2.1255e-33	-3.72669
CTD-2353F22.2	ENSG00000279400.1	21.4333	28.3235	21.8522	0	3.48257	0.954017	9.18186e-07	-3.71157
SHC4	ENSG00000185634.11	74.0422	72.8318	69.5296	20.7895	10.4477	9.54017	4.27918e-10	-3.70896
PTPRG	ENSG00000144724.19	2349.86	1965.45	2147.47	554.084	552.567	589.583	5.56363e-73	-3.70029
SULF2	ENSG00000196562.14	23363.2	14471.3	16673.2	1940.65	4547.07	2976.53	1.12319e-08	-3.69705
TMEM37	ENSG00000171227.6	126.651	102.167	82.4422	14.4622	27.8605	22.8964	1.41014e-11	-3.6956
RPSAP52	ENSG00000241749.4	170.492	188.149	194.683	51.5217	24.378	50.5629	7.53478e-16	-3.66599
TSHZ1	ENSG00000179981.9	1540.27	1232.07	1223.72	292.86	438.804	286.205	1.19844e-29	-3.65327
AUTS2	ENSG00000158321.15	4156.1	4158.5	4447.91	1172.35	1207.29	1041.79	2.82525e-91	-3.64968
BEGAIN	ENSG00000183092.16	302.988	222.542	267.192	65.0801	71.9731	60.1031	1.01508e-22	-3.64169
DRAXIN	ENSG00000162490.6	303.963	180.056	173.824	32.54	55.7211	59.1491	7.05911e-13	-3.62726
SLC16A14	ENSG00000163053.10	167.569	178.033	158.925	41.5789	40.63	41.0227	1.84699e-19	-3.62124
ZNF536	ENSG00000198597.8	440.356	263.004	295.997	59.6567	116.086	50.5629	8.67005e-13	-3.60842
GRIP1	ENSG00000155974.11	155.878	146.675	141.046	35.2517	37.1474	35.2986	1.26137e-17	-3.59986
FGF12	ENSG00000114279.13	506.604	645.371	647.619	181.682	146.268	139.286	1.51308e-31	-3.59339
GS1-388B5.1	ENSG00000242001.1	33.1241	25.2888	20.8589	1.80778	4.64342	0	1.66072e-06	-3.589
SNAP25	ENSG00000132639.12	79.8876	112.282	98.3347	19.8856	18.5737	25.7585	9.10255e-12	-3.56638
CACNG4	ENSG00000075461.5	4808.84	5978.28	6061.99	1399.22	1866.66	1168.67	9.46922e-32	-3.56271
ADAMTS19	ENSG00000145808.8	30.2014	18.208	20.8589	1.80778	1.16086	1.90803	2.10369e-06	-3.5609
KTN1-AS1	ENSG00000186615.10	287.4	308.524	289.044	68.6956	91.7076	70.5973	2.07526e-26	-3.55813
RP5-1158E12.3	ENSG00000231566.1	87.6815	101.155	128.133	32.54	10.4477	21.9424	5.4451e-10	-3.55431
FAM65B	ENSG00000111913.16	784.262	548.262	605.901	132.872	235.654	112.574	3.23417e-16	-3.51846
PAX7	ENSG00000009709.11	66.2482	35.4044	54.6304	3.61556	12.7694	9.54017	2.36174e-07	-3.50786
NSG1	ENSG00000168824.14	62.3513	44.5083	57.6102	9.0389	12.7694	10.4942	1.99037e-08	-3.47757
EPHA5	ENSG00000145242.13	334.164	215.461	254.28	41.5789	88.2251	67.7352	8.43754e-14	-3.4687
ELAVL3	ENSG00000196361.9	252.328	189.16	225.475	56.9451	69.6514	46.7468	4.07125e-18	-3.4469
FGFR2	ENSG00000066468.21	172.44	155.779	165.878	27.1167	59.2037	36.2526	1.77749e-13	-3.44654
EBF1	ENSG00000164330.16	221.152	154.768	191.703	45.1945	52.2385	48.6549	6.85655e-17	-3.43657
NPPB	ENSG00000120937.8	35.0726	97.1091	59.5968	10.8467	15.0911	6.67812	4.00439e-07	-3.43505
IL17RD	ENSG00000144730.16	3039.63	2292.18	2363.01	631.819	766.165	758.444	3.73778e-40	-3.41382
CDH3	ENSG00000062038.13	2323.56	1619.5	1884.25	156.373	491.042	197.482	2.07146e-06	-3.40133
SORBS2	ENSG00000154556.17	342.932	308.524	304.937	60.5606	88.2251	106.85	7.54916e-20	-3.39596
KIAA0922	ENSG00000121210.15	2489.18	2320.5	2318.32	693.283	709.283	659.226	8.84849e-85	-3.39002
TNFSF18	ENSG00000120337.8	102.295	83.9589	73.5027	17.1739	25.5388	18.1263	2.86192e-10	-3.3813
FAT3	ENSG00000165323.15	2850.62	1775.28	2033.24	518.833	782.417	513.261	1.15768e-20	-3.3548
DAPK1	ENSG00000196730.12	972.29	816.323	841.308	181.682	294.857	259.493	2.09801e-26	-3.34865
FGF13	ENSG00000129682.14	256.225	201.299	243.354	64.1762	76.6165	47.7009	1.39068e-17	-3.34761
MSI1	ENSG00000135097.6	929.424	745.515	706.222	163.604	299.501	183.171	9.10512e-19	-3.34366
CD70	ENSG00000125726.10	5725.6	7112.23	6565.58	1863.82	2264.83	1352.8	1.67326e-27	-3.32274
RNU6ATAC18P	ENSG00000221340.1	44.815	31.3581	37.7446	7.23112	4.64342	7.63214	1.00804e-06	-3.31833
WBSCR17	ENSG00000185274.11	2203.73	1311.98	1557.46	235.011	501.49	317.688	1.43409e-07	-3.2999
GPC4	ENSG00000076716.8	4378.23	3291.59	3711.89	880.389	1302.48	1091.4	4.8238e-31	-3.29501
PCDH17	ENSG00000118946.11	902.145	704.041	813.496	237.723	242.619	224.194	3.86261e-38	-3.29131
DHRS3	ENSG00000162496.8	18052.6	11607.6	12623.6	3238.64	4446.08	2647.4	3.73203e-10	-3.28554
GRIN2A	ENSG00000183454.15	27.2787	26.3004	26.8186	4.51945	3.48257	2.86205	5.53827e-06	-3.2793
CCNA1	ENSG00000133101.9	257.199	228.611	225.475	71.4073	74.2948	53.425	1.00194e-19	-3.27276
FABP7	ENSG00000164434.11	409.18	161.849	297.984	47.0023	92.8685	71.5513	1.25495e-09	-3.26421
LACTB	ENSG00000103642.11	1250.92	1591.17	1470.05	413.982	459.699	404.503	8.21723e-44	-3.25702
BVES	ENSG00000112276.13	7360.38	2887.98	4201.57	869.542	1103.97	994.086	3.94376e-07	-3.25028
NHS	ENSG00000188158.14	148.084	101.155	115.22	14.4622	39.4691	34.3446	3.74929e-09	-3.24374
NEXN-AS1	ENSG00000235927.4	72.0937	80.9243	54.6304	9.94279	24.378	12.4022	1.05061e-07	-3.22212
RGMA	ENSG00000182175.13	568.956	289.304	374.467	74.119	154.394	92.5397	5.22677e-11	-3.21633
CD1D	ENSG00000158473.6	53.5831	42.4852	41.7178	8.13501	12.7694	7.63214	5.31503e-07	-3.21381
GPAT3	ENSG00000138678.10	1009.31	1423.26	1340.93	400.423	426.034	269.987	1.23906e-21	-3.19475
PRKCDBP	ENSG00000170955.9	404.309	397.54	375.46	134.68	120.729	89.6776	7.50403e-24	-3.19004
OVCH1	ENSG00000187950.8	41.8923	10.1155	22.8454	0	3.48257	0	2.05268e-05	-3.18341
NFIB	ENSG00000147862.15	4604.25	4089.71	4385.33	1500.46	1139.96	1349.93	1.5785e-48	-3.17682
HOPX	ENSG00000171476.21	51.6347	89.0167	95.3549	21.6934	22.0563	6.67812	5.91224e-07	-3.17036
STAC	ENSG00000144681.10	3960.28	3986.53	3948.29	1283.52	1358.2	1008.4	1.91343e-46	-3.15999
RGS4	ENSG00000117152.13	1460.38	2641.17	2522.93	707.746	482.916	462.698	6.86046e-09	-3.15873
PDZRN3	ENSG00000121440.14	291.297	189.16	231.434	51.5217	81.2599	67.7352	5.31675e-14	-3.15579
TENM4	ENSG00000149256.15	176.337	188.149	193.69	51.5217	48.756	60.1031	2.62153e-17	-3.15514
CPA2	ENSG00000158516.11	22.4075	25.2888	23.8387	1.80778	5.80428	0.954017	2.13044e-05	-3.14563
GAREM2	ENSG00000157833.12	239.663	259.969	232.428	71.4073	89.3859	51.5169	1.25204e-16	-3.14371
C6orf141	ENSG00000197261.11	1115.5	1146.09	1183.99	346.19	421.391	285.251	5.21092e-33	-3.13808
RBM24	ENSG00000112183.14	1198.31	1323.11	1272.39	417.597	402.817	358.71	7.98441e-52	-3.13118
RP11-80B9.1	ENSG00000226919.1	18.5105	28.3235	30.7917	1.80778	2.32171	5.7241	2.24351e-05	-3.11755
CCL26	ENSG00000006606.8	286.426	388.436	368.507	110.275	120.729	74.4133	8.25505e-17	-3.11601
CABP7	ENSG00000100314.3	257.199	238.727	266.199	73.2151	85.9033	70.5973	6.67546e-21	-3.09919
CTA-384D8.31	ENSG00000226738.1	10.7166	17.1964	14.8992	0	0	0	2.55851e-05	-3.09776
THSD1	ENSG00000136114.15	312.731	389.448	366.52	109.371	125.372	87.7696	4.95103e-21	-3.09616
UST	ENSG00000111962.7	2520.36	2295.21	2267.66	616.453	890.377	705.973	2.96974e-34	-3.07905
C5orf46	ENSG00000178776.4	75.9906	25.2888	43.7043	3.61556	13.9303	6.67812	1.76532e-05	-3.07424
SYBU	ENSG00000147642.16	1348.35	955.918	1067.78	355.229	370.313	321.504	3.10605e-29	-3.07203
NPAS2	ENSG00000170485.16	412.103	561.412	443.003	164.508	147.429	119.252	1.0118e-20	-3.06098
AKR1B10	ENSG00000198074.9	107.166	73.8434	67.543	17.1739	22.0563	24.8044	2.8538e-08	-3.05473
COL14A1	ENSG00000187955.11	8761.33	3612.26	5190.88	520.641	1424.37	979.776	2.27397e-05	-3.05051
PCOLCE2	ENSG00000163710.7	467.635	492.626	483.727	158.181	169.485	125.93	4.11075e-28	-3.0398
RP11-185E8.2	ENSG00000279673.1	187.054	138.583	166.871	42.4828	47.5951	54.379	1.8319e-13	-3.03776
RP11-159H10.3	ENSG00000246528.3	41.8923	37.4275	32.7782	3.61556	9.28685	9.54017	8.29815e-06	-3.03001
PIEZO2	ENSG00000154864.11	850.511	628.175	718.141	223.261	264.675	201.298	3.4374e-25	-3.02664
LAMA1	ENSG00000101680.13	4189.23	2917.32	3126.85	955.412	1185.23	1093.3	1.41996e-28	-3.02109
HPD	ENSG00000158104.11	333.19	286.27	344.668	95.8123	97.5119	107.804	1.57378e-22	-3.01168
PGM5-AS1	ENSG00000225655.5	44.815	32.3697	26.8186	9.0389	6.96514	0.954017	3.01098e-05	-3.00699
TACR1	ENSG00000115353.10	820.309	193.207	372.48	16.27	52.2385	16.2183	5.79754e-05	-2.99339
KANK4	ENSG00000132854.18	111.063	21.2426	48.6707	3.61556	15.0911	8.58615	4.84008e-05	-2.98462
PRDM16	ENSG00000142611.16	690.735	414.737	446.976	138.295	205.472	122.114	8.79782e-13	-2.97804
SIRPG	ENSG00000089012.14	26.3045	15.1733	14.8992	1.80778	2.32171	0.954017	7.28731e-05	-2.9741
LINC00982	ENSG00000177133.10	56.5059	24.2773	35.7581	8.13501	3.48257	9.54017	2.56101e-05	-2.96781
VAV3	ENSG00000134215.15	136.393	60.6932	98.3347	19.8856	30.1823	26.7125	2.52888e-07	-2.96527
TUB	ENSG00000166402.8	579.672	576.585	555.244	151.853	227.528	170.769	2.91706e-24	-2.96497
MKX	ENSG00000150051.13	96.4497	56.647	76.4826	28.0206	17.4128	11.4482	7.88275e-07	-2.96192
PLEKHG1	ENSG00000120278.15	5481.07	3128.73	4103.24	1066.59	1578.76	1339.44	2.02597e-17	-2.95502
PGM5P4	ENSG00000225398.3	30.2014	24.2773	29.7984	3.61556	6.96514	4.77009	3.43743e-05	-2.94417
CMTM8	ENSG00000170293.8	148.084	168.929	147.999	39.7712	53.3994	49.6089	2.90622e-13	-2.94071
VSTM2L	ENSG00000132821.11	640.075	340.893	417.178	120.217	188.059	109.712	5.00168e-11	-2.93473
SEMA7A	ENSG00000138623.9	2442.42	5293.46	3984.05	1234.71	966.993	953.063	1.37794e-07	-2.93354
SIPA1L2	ENSG00000116991.10	2785.35	2238.57	2427.58	683.341	940.293	824.271	3.54842e-31	-2.93108
IQGAP2	ENSG00000145703.15	849.536	638.29	824.422	227.78	277.445	249.952	7.76513e-26	-2.92515
PDE5A	ENSG00000138735.15	1741.94	989.299	1330	300.995	508.455	452.204	5.29848e-14	-2.92439
PLCE1	ENSG00000138193.15	7854.31	6409.2	6991.7	2351.02	2694.35	1993.9	4.94069e-35	-2.91976
PTGER2	ENSG00000125384.6	19.4848	26.3004	12.9126	2.71167	2.32171	0.954017	9.93351e-05	-2.91863
PDGFRA	ENSG00000134853.11	1942.63	642.336	1182	53.3295	196.185	49.6089	0.000115888	-2.88531
WNT5A	ENSG00000114251.13	3020.14	1908.8	2454.39	702.322	926.363	797.558	3.74565e-21	-2.87727
PLXNA4	ENSG00000221866.9	280.581	272.108	313.876	100.332	91.7076	91.5856	1.3531e-20	-2.87693
CADPS	ENSG00000163618.17	19.4848	24.2773	22.8454	4.51945	1.16086	3.81607	0.000104547	-2.86946
IL6R	ENSG00000160712.12	821.283	776.873	743.967	230.492	325.04	227.056	2.39145e-24	-2.86439
SKAP1	ENSG00000141293.15	33.1241	39.4506	37.7446	4.51945	11.6086	8.58615	2.27397e-05	-2.86142
TGFBI	ENSG00000120708.16	96488.6	114001	106161	38398.1	39927.6	28586.2	1.37961e-31	-2.858
PEG10	ENSG00000242265.5	45714.2	37856.4	45464.4	14179.3	15982.7	14015.5	1.75053e-48	-2.85594
SFN	ENSG00000175793.11	384.824	530.054	403.272	161.796	142.785	127.838	1.25562e-18	-2.85541
FHDC1	ENSG00000137460.8	1851.05	1582.07	1830.62	594.759	666.331	535.204	7.35062e-38	-2.8499
GABRB1	ENSG00000163288.13	439.382	306.501	390.359	101.236	170.646	84.9075	3.14014e-11	-2.84553
SIRPA	ENSG00000198053.11	1304.51	958.952	1023.08	320.881	480.594	268.079	3.33322e-15	-2.84238
TNFRSF19	ENSG00000127863.15	3203.3	1595.22	2180.25	435.675	800.991	499.905	8.21245e-06	-2.84049
RGCC	ENSG00000102760.12	36.0468	13.1502	24.832	0.90389	5.80428	2.86205	0.000158187	-2.8332
IL17D	ENSG00000172458.4	73.0679	74.8549	73.5027	18.9817	26.6997	19.0803	7.21997e-08	-2.83081
CPA6	ENSG00000165078.11	372.159	259.969	271.165	92.1968	103.316	101.126	1.90638e-15	-2.82289
UGT1A7	ENSG00000244122.2	23.3817	11.1271	18.8723	0.90389	1.16086	2.86205	0.000183511	-2.8181
GFAP	ENSG00000131095.11	9166.61	2280.04	4311.83	465.503	1032	640.145	0.000184661	-2.80953
HSBP1L1	ENSG00000226742.3	358.52	330.778	359.567	100.332	141.624	113.528	1.13992e-19	-2.80302
ENC1	ENSG00000171617.13	13051.9	9622.91	11734.6	4130.78	3842.43	3969.66	1.80905e-37	-2.8016
KCNMB4	ENSG00000135643.4	1433.11	1186.55	1260.47	400.423	539.798	392.101	1.68712e-25	-2.79834
F2R	ENSG00000181104.6	6394.9	5687.96	5842.47	2108.77	2206.79	1993.9	7.5611e-63	-2.7963
RP11-156L14.1	ENSG00000265702.1	32.1499	31.3581	23.8387	7.23112	3.48257	6.67812	7.84295e-05	-2.79462
ANKRD55	ENSG00000164512.17	12.6651	18.208	7.94624	0	0	0	0.000132944	-2.78695
RP11-283G6.3	ENSG00000256894.1	57.4801	36.4159	47.6774	13.5583	11.6086	11.4482	1.00215e-05	-2.77379
GREM2	ENSG00000180875.4	50.6604	75.8665	48.6707	13.5583	17.4128	17.1723	3.67404e-06	-2.76541
VWA5B2	ENSG00000145198.14	182.183	91.0398	118.2	43.3867	38.3083	37.2067	8.30149e-08	-2.75236
UBASH3B	ENSG00000154127.9	2906.15	3902.57	3769.5	1409.16	1192.2	1102.84	9.92327e-27	-2.74838
FLJ22447	ENSG00000232774.7	68.1967	51.5892	49.664	11.7506	23.2171	11.4482	7.91087e-06	-2.74685
LRRC4	ENSG00000128594.7	223.101	291.327	293.018	102.14	99.8336	68.6892	2.80395e-13	-2.74396
ROS1	ENSG00000047936.10	49.6862	31.3581	59.5968	6.32723	15.0911	13.3562	4.13863e-05	-2.73342
MALT1	ENSG00000172175.12	2447.29	2266.89	2447.44	799.942	950.741	820.455	3.71639e-46	-2.73173
KRT5	ENSG00000186081.11	37.9953	26.3004	24.832	5.42334	8.12599	5.7241	0.000115135	-2.72587
WNT5A-AS1	ENSG00000244586.1	162.698	81.9358	109.261	34.3478	38.3083	36.2526	1.75944e-07	-2.71662
LINC01111	ENSG00000254300.1	73.0679	77.8896	72.5094	13.5583	29.0214	24.8044	8.69948e-07	-2.71199
DAW1	ENSG00000123977.9	33.1241	79.9127	54.6304	22.5972	8.12599	5.7241	0.000122752	-2.71097
IRX3	ENSG00000177508.11	811.541	676.729	693.309	256.705	299.501	216.562	7.08798e-23	-2.71071
RP11-2E11.9	ENSG00000270953.1	49.6862	48.5546	31.785	7.23112	16.252	9.54017	4.40225e-05	-2.70979
AC009518.4	ENSG00000224865.7	17.5363	20.2311	20.8589	3.61556	1.16086	3.81607	0.000310416	-2.70625
GFRA1	ENSG00000151892.14	42313.1	37633.8	38018.8	13769	16649	11967.2	1.50943e-31	-2.70102
CEND1	ENSG00000184524.5	285.452	217.484	241.367	75.0229	103.316	79.1834	1.39921e-13	-2.69111
MEGF11	ENSG00000157890.17	43.8408	61.7047	51.6506	15.3661	13.9303	15.2643	6.79671e-06	-2.69001
TMEM130	ENSG00000166448.14	88.6557	36.4159	41.7178	8.13501	18.5737	14.3103	8.54241e-05	-2.6798
TBX2-AS1	ENSG00000267280.5	89.63	68.7856	76.4826	29.8284	26.6997	15.2643	1.03744e-06	-2.67233
SVEP1	ENSG00000165124.17	75.9906	70.8087	68.5363	27.1167	20.8954	19.0803	5.51155e-07	-2.65437
CTD-2090I13.1	ENSG00000234277.2	78.9134	86.9936	52.6438	28.9245	20.8954	14.3103	6.28825e-06	-2.65295
NPAS3	ENSG00000151322.18	217.255	96.0976	147.005	36.1556	60.3645	47.7009	8.83021e-07	-2.64962
IL11	ENSG00000095752.6	1943.61	2794.92	2672.92	1136.19	800.991	682.122	1.38076e-14	-2.64555
EML5	ENSG00000165521.15	180.234	176.01	196.669	62.3684	53.3994	76.3214	2.37706e-12	-2.64085
PDIA5	ENSG00000065485.18	1339.58	972.103	1006.19	416.693	383.083	410.227	9.28814e-23	-2.63421
CNTNAP3	ENSG00000106714.17	1483.77	1134.96	1183	476.35	510.777	404.503	1.3148e-23	-2.63276
KAZN	ENSG00000189337.16	2611.93	2797.96	2689.8	998.798	1033.16	1026.52	3.12112e-61	-2.61331
SVIL	ENSG00000197321.14	2783.4	2493.48	2552.73	994.279	893.859	1051.33	2.51139e-43	-2.61075
PLXNC1	ENSG00000136040.8	339.035	198.264	234.414	78.6384	98.6728	91.5856	3.16424e-10	-2.60674
VAT1L	ENSG00000171724.2	2928.56	2868.76	2728.54	1072.01	1274.62	803.282	5.56419e-21	-2.59894
RP11-128P17.2	ENSG00000267051.1	55.5316	67.7741	81.449	19.8856	22.0563	22.8964	2.69195e-06	-2.58941
ADAM11	ENSG00000073670.13	256.225	317.628	258.253	94.0045	116.086	96.3557	1.57708e-14	-2.56518
ANKRD29	ENSG00000154065.16	229.92	200.288	194.683	75.0229	81.2599	72.5053	1.71664e-13	-2.56284
RFFL	ENSG00000092871.16	1624.06	1983.66	1861.41	708.65	774.291	587.675	4.54917e-26	-2.56246
WTIP	ENSG00000142279.12	278.632	237.715	255.273	104.851	103.316	74.4133	1.76536e-13	-2.5614
CCDC3	ENSG00000151468.10	175.363	131.502	109.261	37.9634	70.8122	21.9424	1.15057e-05	-2.56135
RNU6-26P	ENSG00000206712.1	12.6651	13.1502	21.8522	1.80778	2.32171	1.90803	0.000839449	-2.5562
CH17-296N19.1	ENSG00000283378.1	711.194	590.747	570.143	244.05	251.906	209.884	1.80375e-21	-2.55583
SIRPB1	ENSG00000101307.15	284.478	188.149	232.428	73.2151	119.568	42.9308	9.2036e-07	-2.5529
KCNJ2	ENSG00000123700.4	302.014	380.344	373.473	117.506	105.638	163.137	5.8061e-13	-2.54714
DUSP4	ENSG00000120875.8	1259.69	2383.22	1921	686.956	667.492	695.478	2.14203e-13	-2.54419
RP11-131M11.2	ENSG00000278997.1	55.5316	29.335	37.7446	11.7506	10.4477	11.4482	0.000148223	-2.5396
MEIS2	ENSG00000134138.19	2832.11	2477.29	2516.97	899.37	1220.06	868.156	1.1005e-22	-2.53301
CXCR4	ENSG00000121966.6	29.2272	12.1386	19.8656	1.80778	3.48257	4.77009	0.000916049	-2.53166
HSPA12A	ENSG00000165868.13	730.679	813.289	755.886	319.073	290.214	274.757	3.53662e-29	-2.53134
EVI2A	ENSG00000126860.11	97.4239	118.352	121.18	40.675	44.1125	34.3446	2.14998e-08	-2.52694
BMP6	ENSG00000153162.8	373.134	336.847	297.984	154.565	132.338	76.3214	1.12059e-09	-2.52563
SIX4	ENSG00000100625.8	1096.99	1121.81	1090.62	440.194	436.482	410.227	1.03823e-40	-2.52513
HSPA1B	ENSG00000204388.6	54587.6	69308.6	67574.8	26850	23773.2	23565.2	4.99152e-33	-2.52235
SVILP1	ENSG00000234814.8	386.773	338.87	327.782	129.256	116.086	152.643	2.23974e-16	-2.51379
LAMC3	ENSG00000050555.17	43.8408	49.5661	34.7648	8.13501	13.9303	15.2643	0.000118289	-2.51147
HSPA1A	ENSG00000204389.9	46984.6	59403.5	58084	23129.6	20564.6	20340.6	3.30423e-33	-2.51139
DIS3L	ENSG00000166938.12	1796.5	2064.58	1926.96	719.496	852.068	686.892	2.98944e-31	-2.50578
CTD-2021J15.1	ENSG00000239462.1	13.6393	13.1502	22.8454	1.80778	3.48257	1.90803	0.0011317	-2.50381
PHLDA1	ENSG00000139289.13	7629.27	6774.37	7007.59	3188.92	2291.53	2835.34	1.16276e-26	-2.50237
TBX2	ENSG00000121068.13	714.117	793.058	787.671	316.361	336.648	228.964	1.44168e-18	-2.49979
SPRED1	ENSG00000166068.12	1141.81	1240.16	1308.15	449.233	498.007	500.859	5.16751e-34	-2.49595
AC106786.1	ENSG00000223652.2	19.4848	13.1502	14.8992	1.80778	2.32171	2.86205	0.00122202	-2.49013
TRIM62	ENSG00000116525.13	1629.9	1167.33	1324.04	445.618	610.61	531.388	1.09638e-17	-2.48955
CHRNA9	ENSG00000174343.5	33.1241	9.10398	15.8925	3.61556	1.16086	2.86205	0.00132244	-2.47733
RP11-358M14.2	ENSG00000228322.1	11.6909	14.1617	14.8992	0.90389	0	2.86205	0.00124869	-2.47556
COL11A1	ENSG00000060718.19	50310.7	27908.8	34454.9	7533.92	15891	9670.87	0.000188571	-2.47456
HSPA1L	ENSG00000204390.9	1664.97	2144.49	2032.25	824.347	733.661	743.179	3.51396e-27	-2.47112
RP11-22L13.1	ENSG00000272235.1	118.857	136.56	125.153	49.7139	52.2385	38.1607	8.70104e-09	-2.46748
GFOD1	ENSG00000145990.10	1511.04	1122.82	1264.45	536.911	453.895	536.158	1.0691e-21	-2.46645
RP11-214O1.2	ENSG00000266709.1	186.08	257.946	276.132	95.8123	94.0293	81.0915	9.37591e-11	-2.46517
NRXN3	ENSG00000021645.18	285.452	283.235	338.708	113.89	127.694	109.712	2.37883e-15	-2.46491
PALLD	ENSG00000129116.17	13546.8	10384.6	11494.2	4448.04	4449.56	5135.47	7.70534e-29	-2.46338
FILIP1L	ENSG00000168386.18	2424.88	920.513	1455.16	426.636	539.798	469.376	0.000176496	-2.46298
PDE1C	ENSG00000154678.16	11411.3	9774.64	10200	4389.29	4390.36	3755.97	3.55261e-37	-2.45806
RP11-849I19.1	ENSG00000263146.2	67.2225	46.5314	44.6976	13.5583	24.378	11.4482	0.000118621	-2.45749
SIRPAP1	ENSG00000225774.2	61.3771	38.439	43.7043	16.27	17.4128	10.4942	0.000124347	-2.4568
ETNK2	ENSG00000143845.14	965.471	814.3	800.584	282.918	438.804	280.481	1.21041e-13	-2.44517
DNM3	ENSG00000197959.13	314.679	216.472	315.863	85.8695	127.694	107.804	5.07222e-10	-2.44423
LCN2	ENSG00000148346.11	9.74239	23.2657	18.8723	2.71167	3.48257	1.90803	0.00161838	-2.44108
CERS1	ENSG00000223802.7	55.5316	50.5777	44.6976	16.27	8.12599	21.9424	0.000130136	-2.4376
RPS27P27	ENSG00000244043.1	29.2272	28.3235	37.7446	9.0389	11.6086	5.7241	0.000520566	-2.43737
PRRX1	ENSG00000116132.11	1041.46	777.884	880.046	348.901	306.466	408.319	1.15243e-17	-2.43478
RAB39B	ENSG00000155961.4	99.3724	47.543	65.5565	21.6934	23.2171	24.8044	4.94718e-05	-2.43405
UNC5C	ENSG00000182168.14	2159.89	1177.45	1508.79	396.808	491.042	700.249	5.38674e-05	-2.43372
GDF6	ENSG00000156466.9	3.89696	25.2888	14.8992	0.90389	1.16086	0	0.00120418	-2.42988
FOXA1	ENSG00000129514.5	1405.83	1378.75	1334.97	562.219	634.988	452.204	4.63636e-23	-2.42831
LINC00472	ENSG00000233237.6	151.981	101.155	122.173	41.5789	35.9865	58.195	5.55385e-07	-2.42446
CNTNAP3B	ENSG00000154529.14	1151.55	990.311	982.354	442.002	444.608	368.251	1.54252e-24	-2.42397
VGLL2	ENSG00000170162.13	17.5363	14.1617	27.8118	3.61556	5.80428	1.90803	0.00167128	-2.42323
ABCA13	ENSG00000179869.14	264.993	213.438	286.065	79.5423	119.568	96.3557	1.33033e-10	-2.42157
SLC38A11	ENSG00000169507.9	91.5785	71.8203	99.328	15.3661	31.3431	41.9768	3.65439e-05	-2.41756
LARGE2	ENSG00000165905.17	169.518	95.086	86.4154	32.54	55.7211	32.4366	2.39007e-05	-2.4166
KHDRBS3	ENSG00000131773.13	1468.18	1756.06	1741.22	700.515	709.283	596.261	6.99486e-27	-2.41597
HHIPL2	ENSG00000143512.12	61.3771	69.7972	85.4221	18.0778	34.8257	21.9424	2.35339e-05	-2.4152
ST8SIA2	ENSG00000140557.11	77.9391	86.9936	81.449	23.5011	37.1474	28.6205	2.459e-06	-2.41052
CNTNAP3P2	ENSG00000276386.1	907.991	755.63	744.96	351.613	329.683	292.883	2.58332e-21	-2.39742
MYLK	ENSG00000065534.18	3645.6	2759.52	2762.31	924.679	1381.42	1347.07	1.15333e-14	-2.39628
AC016831.7	ENSG00000233559.1	24.356	29.335	21.8522	9.0389	5.80428	3.81607	0.00125169	-2.39482
TRIM71	ENSG00000206557.5	55.5316	56.647	57.6102	13.5583	25.5388	19.0803	5.10916e-05	-2.39427
AC016735.2	ENSG00000231826.5	112.037	46.5314	69.5296	17.1739	33.6648	22.8964	0.000186551	-2.39249
EZR	ENSG00000092820.17	31688.1	36982.4	33862.9	15086.8	14726.6	12189.5	2.44669e-31	-2.39236
AKAP6	ENSG00000151320.10	96.4497	111.271	109.261	28.0206	53.3994	36.2526	1.58071e-06	-2.38714
AR	ENSG00000169083.15	1290.87	1123.84	1155.18	429.348	556.05	476.055	1.37402e-23	-2.38263
SAMD4A	ENSG00000020577.13	1385.37	1394.93	1445.22	603.798	581.589	561.916	3.66301e-40	-2.38118
HS3ST3A1	ENSG00000153976.2	6612.16	5960.07	5958.69	2819.23	2607.28	2222.86	1.33644e-30	-2.37421
RP11-818F20.5	ENSG00000257732.1	95.4754	114.306	103.301	31.6361	41.7908	44.8388	4.13543e-07	-2.3714
CABLES1	ENSG00000134508.12	736.525	1085.4	803.564	339.863	431.838	271.895	2.32416e-11	-2.37136
SLC7A11-AS1	ENSG00000250033.5	69.171	42.4852	62.5766	15.3661	20.8954	22.8964	9.40506e-05	-2.36923
AC139100.4	ENSG00000278000.1	49.6862	66.7625	70.5229	21.6934	22.0563	21.9424	3.11258e-05	-2.36746
SOX3	ENSG00000134595.8	1542.22	1620.51	1552.5	713.169	694.192	539.02	4.28645e-24	-2.36235
CXCL14	ENSG00000145824.12	115.934	58.6701	66.5498	34.3478	24.378	23.8504	7.95944e-05	-2.35971
BCYRN1	ENSG00000236824.2	1238.26	1135.97	857.201	474.542	513.098	297.653	1.97766e-10	-2.35618
FAM27E2	ENSG00000276135.1	111.063	125.433	111.247	41.5789	56.8819	35.2986	3.26903e-07	-2.35386
GFPT2	ENSG00000131459.12	7044.72	7405.58	7278.76	2614.95	3727.51	2614.01	1.99934e-19	-2.35128
ITGB4	ENSG00000132470.13	43492	16541.9	24049.3	4677.63	9731.46	8536.54	0.00142405	-2.34849
IRX5	ENSG00000176842.14	78.9134	52.6008	77.4758	27.1167	26.6997	20.9884	3.04216e-05	-2.34772
AC012360.6	ENSG00000238273.3	21.4333	28.3235	32.7782	8.13501	8.12599	6.67812	0.00124479	-2.34599
ADRA1D	ENSG00000171873.7	137.368	77.8896	84.4288	32.54	45.2734	31.4826	1.87524e-05	-2.34577
DACT1	ENSG00000165617.14	1990.37	1428.31	1540.58	539.622	872.964	594.353	1.215e-11	-2.3399
PCSK9	ENSG00000169174.10	75.0164	41.4737	57.6102	23.5011	18.5737	17.1723	0.000148782	-2.33883
MFHAS1	ENSG00000147324.10	4765	4876.7	4692.25	2053.64	2062.84	1952.87	4.1715e-57	-2.33858
RP11-373E16.4	ENSG00000239739.1	13.6393	16.1849	17.879	0.90389	4.64342	2.86205	0.00294369	-2.3368
OR2S1P	ENSG00000228307.1	23.3817	24.2773	16.8858	2.71167	6.96514	5.7241	0.00230118	-2.33606
LRCH2	ENSG00000130224.14	491.991	334.824	343.675	131.968	164.842	175.539	1.87002e-10	-2.33039
TPM1	ENSG00000140416.19	17259.6	18792.6	18560.4	7593.58	8431.3	7120.78	6.37918e-40	-2.32669
TRIM9	ENSG00000100505.13	832.974	366.182	464.855	193.432	240.297	211.792	5.26685e-07	-2.32293
KCNK13	ENSG00000152315.4	88.6557	82.9474	54.6304	28.0206	29.0214	25.7585	2.86483e-05	-2.32055
POPDC3	ENSG00000132429.9	1969.91	1357.5	1626.99	635.435	770.808	659.226	1.46333e-16	-2.31639
TENM2	ENSG00000145934.16	29846.8	20450.6	24646.3	8805.69	11666.6	10756.5	1.44566e-16	-2.31561
HID1	ENSG00000167861.15	441.33	246.819	278.118	95.8123	166.002	115.436	7.5458e-07	-2.31223
RP11-810K23.10	ENSG00000261554.1	44.815	42.4852	46.6842	9.94279	17.4128	18.1263	0.000314269	-2.31164
MROH6	ENSG00000204839.8	885.583	1357.5	1352.85	634.531	402.817	417.859	1.13886e-09	-2.30868
ZNF395	ENSG00000186918.13	1876.38	1809.67	1697.52	642.666	895.02	736.501	7.83826e-21	-2.30691
TEX15	ENSG00000133863.6	39.9438	46.5314	41.7178	7.23112	19.7346	15.2643	0.000630292	-2.30191
SALL3	ENSG00000256463.8	1135.96	580.632	799.59	347.998	369.152	302.423	4.34426e-09	-2.30004
AGPS	ENSG00000018510.13	9228.97	7737.37	8539.23	3832.49	3631.16	3466.9	4.20156e-36	-2.29855
SFMBT2	ENSG00000198879.11	463.738	386.413	420.157	162.7	204.311	166.953	3.38366e-15	-2.29789
RP11-126O1.5	ENSG00000267226.2	16.5621	21.2426	20.8589	6.32723	3.48257	3.81607	0.00309977	-2.29473
RP11-162J8.3	ENSG00000236591.1	19.4848	11.1271	33.7715	2.71167	6.96514	3.81607	0.00366269	-2.2913
SHTN1	ENSG00000187164.18	1538.32	1326.15	1465.09	515.217	693.031	636.329	2.74303e-20	-2.28739
CGB3	ENSG00000104827.12	133.471	291.327	269.179	113.89	81.2599	68.6892	1.4978e-05	-2.28412
ROR1	ENSG00000185483.11	412.103	391.471	412.211	166.316	139.303	203.206	8.41888e-14	-2.28391
UNC5D	ENSG00000156687.10	284.478	216.472	238.387	84.9656	109.12	111.62	3.48979e-10	-2.28388
FMN2	ENSG00000155816.19	1144.73	1070.22	1070.76	487.197	527.029	390.193	1.66379e-20	-2.28096
ARMC3	ENSG00000165309.13	18.5105	14.1617	18.8723	5.42334	2.32171	2.86205	0.00384282	-2.28057
SLC30A3	ENSG00000115194.10	299.091	268.062	254.28	135.583	110.281	95.4017	4.31978e-11	-2.27762
ADAMTS1	ENSG00000154734.14	47.7377	93.0629	59.5968	21.6934	22.0563	27.6665	0.000198116	-2.27671
SLC7A2	ENSG00000003989.16	73.0679	143.641	103.301	34.3478	51.0777	35.2986	4.10235e-05	-2.27666
LINC00327	ENSG00000232977.6	75.9906	51.5892	65.5565	28.0206	25.5388	17.1723	0.00010467	-2.27562
ERRFI1	ENSG00000116285.12	10591	8908.75	10500	3607.42	4840.77	4414.24	1.64734e-21	-2.27503
RP11-101E5.7	ENSG00000283541.1	270.838	200.288	195.676	102.14	92.8685	80.1374	5.59219e-09	-2.26428
DIO2	ENSG00000211448.11	53676.7	51841.1	52368.7	18337.2	27946.4	13760.7	3.83806e-05	-2.26218
LINC00702	ENSG00000233117.2	33.1241	64.7394	57.6102	22.5972	9.28685	19.0803	0.000886755	-2.26017
CHST7	ENSG00000147119.3	453.995	505.777	492.667	243.146	215.919	155.505	3.33418e-12	-2.25696
CH17-437K3.1	ENSG00000227082.1	25.3302	19.2195	19.8656	5.42334	6.96514	4.77009	0.00329776	-2.25598
MATR3	ENSG00000280987.3	188.028	248.842	209.582	110.275	84.7425	70.5973	2.5741e-08	-2.25514
RP11-76E16.2	ENSG00000257674.1	634.23	689.879	698.276	285.629	329.683	261.401	1.31579e-19	-2.25119
RP11-731J8.2	ENSG00000260918.1	157.827	92.0513	115.22	35.2517	71.9731	29.5745	0.000147711	-2.24797
RP1-261D10.2	ENSG00000259146.3	36.0468	37.4275	24.832	7.23112	17.4128	3.81607	0.00296687	-2.24596
FAM189A1	ENSG00000104059.4	17.5363	16.1849	22.8454	2.71167	6.96514	3.81607	0.00439295	-2.24556
WNT3	ENSG00000108379.9	599.157	554.331	611.86	283.821	261.193	218.47	1.92109e-17	-2.24393
RP11-745L13.2	ENSG00000251555.1	44.815	30.3466	32.7782	12.6545	12.7694	10.4942	0.00110932	-2.24352
NKX1-2	ENSG00000229544.8	14.6136	13.1502	4.9664	0	1.16086	0.954017	0.00359753	-2.24134
CEBPA	ENSG00000245848.2	249.405	133.525	157.932	38.8673	109.12	53.425	0.000206561	-2.23923
EMID1	ENSG00000186998.15	45.7892	23.2657	28.8051	3.61556	16.252	7.63214	0.00350825	-2.23803
LINC00639	ENSG00000259070.5	663.457	268.062	421.151	173.547	208.954	159.321	5.43248e-06	-2.2357
COL12A1	ENSG00000111799.20	32041.7	21606.8	25031.6	10193.2	12538.4	11370.9	4.39149e-16	-2.23415
APPL1	ENSG00000157500.10	1607.49	1623.54	1572.36	664.359	699.996	759.398	5.13024e-33	-2.22882
RP11-366L20.2	ENSG00000197301.7	40.918	39.4506	41.7178	16.27	8.12599	17.1723	0.000871983	-2.22878
DGKD	ENSG00000077044.10	15113.4	15060	14500.9	6567.66	7184.54	6057.05	2.2e-38	-2.22751
DERL3	ENSG00000099958.14	47.7377	80.9243	87.4086	30.7323	23.2171	26.7125	0.000172768	-2.22743
STK32A	ENSG00000169302.14	237.714	131.502	148.992	56.0412	60.3645	89.6776	1.42988e-05	-2.22376
HBEGF	ENSG00000113070.7	734.576	1382.79	1062.81	468.215	429.517	452.204	1.53061e-09	-2.22191
COL2A1	ENSG00000139219.17	68.1967	19.2195	14.8992	4.51945	12.7694	5.7241	0.00549169	-2.21987
RGS17	ENSG00000091844.7	120.806	170.952	143.032	54.2334	60.3645	65.8272	2.81231e-07	-2.21978
EPB41L4B	ENSG00000095203.14	137.368	174.999	185.743	73.2151	71.9731	63.9191	4.10574e-08	-2.21885
REEP1	ENSG00000068615.17	248.431	235.692	265.206	124.737	99.8336	96.3557	5.81134e-11	-2.21772
FAM222A	ENSG00000139438.5	343.906	535.112	445.983	231.396	181.094	145.965	1.88199e-08	-2.21619
KCNH1	ENSG00000143473.11	238.689	204.334	215.542	84.9656	91.7076	105.896	2.69931e-10	-2.2127
PGBD5	ENSG00000177614.10	156.852	249.854	211.569	100.332	89.3859	66.7812	5.42325e-07	-2.21183
RP11-128P17.4	ENSG00000273119.1	25.3302	23.2657	27.8118	4.51945	11.6086	6.67812	0.00357866	-2.20996
PDPN	ENSG00000162493.16	34.0984	16.1849	17.879	6.32723	8.12599	2.86205	0.00531688	-2.20512
SLC2A8	ENSG00000136856.17	2542.76	3089.28	3101.02	1394.7	1369.81	1101.89	1.74735e-19	-2.20387
SDC2	ENSG00000169439.11	2925.64	2083.8	2238.85	990.663	1204.97	992.178	3.00486e-15	-2.20296
LINC01551	ENSG00000186960.10	709.246	716.18	754.893	295.572	383.083	286.205	1.08797e-16	-2.20156
ERC2	ENSG00000187672.12	35.0726	21.2426	23.8387	2.71167	8.12599	11.4482	0.00462665	-2.20072
TMEM200A	ENSG00000164484.11	46.7635	67.7741	79.4624	24.405	27.8605	21.9424	0.00021703	-2.19978
RP11-541M12.6	ENSG00000279822.1	90.6042	105.202	130.12	46.0984	42.9517	44.8388	3.72903e-06	-2.19906
RP11-325P15.1	ENSG00000225603.3	455.944	467.338	461.875	188.009	257.71	159.321	5.00168e-11	-2.19504
LINC01579	ENSG00000258754.7	203.616	161.849	192.696	75.0229	80.0991	84.9075	5.02276e-09	-2.19365
PBX3	ENSG00000167081.16	1898.79	1889.58	2011.39	971.682	862.516	762.26	4.05467e-24	-2.19063
PI15	ENSG00000137558.7	93.5269	16.1849	40.7245	8.13501	20.8954	11.4482	0.00557134	-2.18814
NKX2-1	ENSG00000136352.17	103.269	54.6239	68.5363	27.1167	27.8605	32.4366	0.00021133	-2.18734
IGF2BP2	ENSG00000073792.15	7499.69	8605.28	8091.26	3709.56	4028.17	3110.1	2.53843e-23	-2.18732
FGFBP3	ENSG00000174721.9	60.4028	59.6816	64.5632	21.6934	30.1823	20.9884	0.000131631	-2.18686
LHFPL1	ENSG00000182508.13	9.74239	15.1733	7.94624	0	2.32171	0.954017	0.00564151	-2.18361
FAM27E4	ENSG00000204805.8	76.9649	96.0976	84.4288	30.7323	40.63	34.3446	1.69759e-05	-2.18298
DLC1	ENSG00000164741.14	1868.59	2126.28	2071.98	940.949	925.202	878.65	2.8121e-31	-2.17895
WSCD1	ENSG00000179314.13	306.885	336.847	299.971	127.448	167.163	122.114	2.84526e-11	-2.17788
TRAF1	ENSG00000056558.10	430.614	1045.95	774.758	309.13	264.675	255.677	0.000826269	-2.17731
AMPH	ENSG00000078053.16	769.649	856.786	836.342	347.094	392.369	371.113	9.97379e-23	-2.17658
PTPRJ	ENSG00000149177.12	22678.3	21971.9	22532.6	10091	11122.2	9317.88	6.33037e-36	-2.17401
VSNL1	ENSG00000163032.11	352.675	216.472	288.051	107.563	135.82	126.884	5.1097e-08	-2.17293
TERT	ENSG00000164362.18	320.525	456.21	466.842	235.915	160.198	135.47	2.5139e-07	-2.16903
IRX1	ENSG00000170549.3	1816.96	1430.34	1527.66	712.265	804.473	634.421	2.3297e-17	-2.16473
RP5-943J3.2	ENSG00000272931.1	68.1967	62.7163	72.5094	24.405	34.8257	22.8964	0.000111773	-2.16465
TBX1	ENSG00000184058.12	69.171	62.7163	63.5699	35.2517	20.8954	20.0344	0.000233255	-2.16322
BICC1	ENSG00000122870.11	1109.66	954.906	953.549	413.078	515.42	435.986	2.34519e-18	-2.16282
HIVEP3	ENSG00000127124.14	2481.39	2542.03	2444.46	1119.02	1242.12	1047.51	5.87722e-31	-2.16227
PLAC8	ENSG00000145287.10	19.4848	32.3697	22.8454	7.23112	10.4477	4.77009	0.00522824	-2.15988
SOWAHD	ENSG00000187808.4	58.4543	38.439	41.7178	21.6934	17.4128	11.4482	0.00127611	-2.15841
PGM5P3-AS1	ENSG00000277631.4	32.1499	22.2542	24.832	9.94279	9.28685	0	0.00764318	-2.15811
DLL1	ENSG00000198719.8	169.518	189.16	166.871	75.0229	89.3859	65.8272	2.51537e-08	-2.15709
ERFE	ENSG00000178752.15	1812.08	1733.8	1589.25	912.929	761.522	643.962	2.64773e-16	-2.1542
SNHG4	ENSG00000281398.2	552.393	768.78	721.121	312.746	301.823	302.423	8.68738e-14	-2.15379
RASL11A	ENSG00000122035.6	126.651	84.9705	94.3616	33.4439	58.0428	34.3446	8.1902e-05	-2.1517
KCTD12	ENSG00000178695.5	2242.7	1265.45	1577.33	691.476	876.446	674.49	4.78317e-09	-2.15038
TTC6	ENSG00000139865.16	103.269	80.9243	98.3347	35.2517	53.3994	28.6205	6.08151e-05	-2.14666
CYP1B1	ENSG00000138061.11	121.78	80.9243	91.3818	43.3867	35.9865	42.9308	2.63381e-05	-2.14474
UG0898H09	ENSG00000274956.2	14.6136	8.09243	13.9059	1.80778	2.32171	1.90803	0.00850216	-2.1446
YAP1	ENSG00000137693.13	3361.12	3356.33	3385.1	1483.28	1599.66	1584.62	2.92111e-42	-2.14416
SFXN2	ENSG00000156398.12	669.302	844.647	904.878	397.712	365.67	330.09	5.45403e-14	-2.14211
BICDL1	ENSG00000135127.11	54.5574	41.4737	49.664	20.7895	16.252	19.0803	0.000665795	-2.13723
KIF5C	ENSG00000168280.16	2078.05	1768.19	1817.7	751.132	1035.48	794.696	1.35755e-15	-2.13695
ARHGAP22	ENSG00000128805.14	2157.94	2120.22	2051.12	1029.53	1034.32	850.029	6.42617e-25	-2.13691
RP11-259N19.1	ENSG00000272711.1	128.6	159.825	135.086	60.5606	62.6862	62.0111	2.56409e-07	-2.13449
ATP2A1-AS1	ENSG00000260442.5	74.0422	127.456	108.268	47.0023	46.4342	35.2986	6.40304e-05	-2.13151
ARSJ	ENSG00000180801.13	4426.94	4799.82	4725.03	2098.83	2267.15	2135.09	4.92327e-39	-2.12491
TMEM154	ENSG00000170006.11	1001.52	656.498	755.886	356.133	405.139	333.906	8.44097e-11	-2.11841
IRX4	ENSG00000113430.9	49.6862	37.4275	35.7581	20.7895	11.6086	12.4022	0.00217701	-2.118
AMBP	ENSG00000106927.11	40.918	45.5199	39.7312	5.42334	22.0563	17.1723	0.00370914	-2.11716
CTD-2201G3.1	ENSG00000232633.4	11.6909	15.1733	8.93952	1.80778	1.16086	2.86205	0.00984195	-2.11681
LYPD1	ENSG00000150551.10	3140.95	3129.75	3365.23	1687.56	1543.94	1217.33	7.20884e-18	-2.11666
RP11-480I12.5	ENSG00000214796.8	105.218	135.548	131.113	60.5606	61.5254	38.1607	1.2743e-05	-2.11503
NOS2P3	ENSG00000230528.7	121.78	98.1207	127.14	47.0023	63.8471	39.1147	1.57545e-05	-2.11485
CELSR1	ENSG00000075275.16	483.223	409.679	376.453	181.682	201.989	197.482	1.02654e-12	-2.11481
PXDN	ENSG00000130508.10	28788.8	27798.5	27196	13024.1	13759.6	12515.7	5.38159e-45	-2.11372
F2RL2	ENSG00000164220.6	74.0422	45.5199	33.7715	22.5972	19.7346	14.3103	0.00224279	-2.11366
PNMA2	ENSG00000240694.8	1821.83	1148.11	1236.63	518.833	746.43	629.651	5.45383e-09	-2.11309
CNKSR1	ENSG00000142675.17	101.321	99.1322	107.274	47.9062	41.7908	43.8848	4.76996e-06	-2.11084
DOCK2	ENSG00000134516.15	672.225	592.77	578.089	270.263	341.292	234.688	4.42839e-12	-2.10897
SLAIN1	ENSG00000139737.21	778.417	567.481	589.015	272.071	309.949	305.285	3.13116e-12	-2.1086
RP11-244F12.3	ENSG00000259498.1	46.7635	35.4044	41.7178	12.6545	18.5737	16.2183	0.00163385	-2.10812
LIFR	ENSG00000113594.9	2093.64	1889.58	2217.99	864.119	1019.23	1010.3	2.94737e-22	-2.1066
DST	ENSG00000151914.19	29952	26393.4	29591.8	11391.7	13965.1	14726.2	3.71271e-21	-2.10425
GDF5	ENSG00000125965.8	20.459	12.1386	12.9126	5.42334	1.16086	2.86205	0.0109667	-2.10346
FAM84A	ENSG00000162981.13	831.026	514.881	551.27	300.091	299.501	260.447	8.70104e-09	-2.09874
DMRT2	ENSG00000173253.15	18.5105	13.1502	16.8858	6.32723	2.32171	2.86205	0.0109838	-2.0978
KCNJ12	ENSG00000184185.9	87.6815	134.537	99.328	47.0023	42.9517	48.6549	2.91591e-05	-2.09334
SLC16A6	ENSG00000108932.11	14.6136	20.2311	19.8656	7.23112	2.32171	4.77009	0.010673	-2.09061
NFIL3	ENSG00000165030.3	1041.46	1041.9	1073.74	504.371	532.833	451.25	5.688e-23	-2.08834
WWC2	ENSG00000151718.15	3504.34	2755.47	3035.46	1398.32	1524.2	1452.97	1.13106e-21	-2.08788
ADGRG2	ENSG00000173698.17	351.7	276.154	287.058	132.872	175.289	108.758	7.82446e-08	-2.08374
LBH	ENSG00000213626.11	1324.96	380.344	606.894	126.545	309.949	150.735	0.0119078	-2.08229
AC004623.3	ENSG00000279488.1	11.6909	12.1386	15.8925	3.61556	3.48257	0.954017	0.0122637	-2.08222
DAB1	ENSG00000173406.15	716.066	572.539	665.498	268.455	372.635	267.125	6.17211e-11	-2.07955
KLHL13	ENSG00000003096.13	718.988	520.95	632.719	249.474	354.061	262.355	1.04249e-09	-2.07842
EOMES	ENSG00000163508.12	49.6862	31.3581	34.7648	14.4622	11.6086	17.1723	0.00312804	-2.078
GRK3	ENSG00000100077.14	1226.57	945.802	1045.92	518.833	523.546	472.238	1.80819e-16	-2.07693
NR1H4	ENSG00000012504.13	19.4848	15.1733	24.832	3.61556	4.64342	8.58615	0.0110056	-2.07547
PELI2	ENSG00000139946.9	510.501	322.685	356.588	147.334	222.884	169.815	5.72908e-07	-2.07342
NCF2	ENSG00000116701.14	61.3771	128.467	103.301	54.2334	37.1474	27.6665	0.000893692	-2.07232
FST	ENSG00000134363.11	1103.81	1891.6	1443.24	732.151	725.535	588.629	5.01458e-09	-2.07189
SNX25	ENSG00000109762.15	926.501	913.433	917.791	416.693	455.056	440.756	3.27025e-24	-2.0715
AIF1L	ENSG00000126878.12	4151.23	2562.26	2792.11	1482.38	1546.26	1391.91	1.78088e-10	-2.0699
DRD2	ENSG00000149295.13	1438.95	1207.79	1534.62	574.874	847.425	513.261	3.18845e-09	-2.06955
DNAJC15	ENSG00000120675.5	174.389	86.9936	130.12	33.4439	80.0991	48.6549	0.00079622	-2.06869
CACHD1	ENSG00000158966.13	1361.99	1157.22	1176.04	525.16	650.079	580.042	1.73886e-17	-2.06417
PGM5P4-AS1	ENSG00000231943.7	26.3045	20.2311	21.8522	9.0389	9.28685	0.954017	0.0122366	-2.0631
COL19A1	ENSG00000082293.12	22.4075	24.2773	24.832	6.32723	8.12599	9.54017	0.00806107	-2.06261
CTA-941F9.10	ENSG00000280383.1	112.037	126.444	116.214	51.5217	51.0777	57.241	2.80723e-06	-2.06217
BVES-AS1	ENSG00000203808.10	103.269	66.7625	72.5094	26.2128	35.9865	41.0227	0.000358909	-2.05938
ADAM23	ENSG00000114948.12	322.473	268.062	275.139	129.256	155.555	120.206	1.27493e-09	-2.05849
RP11-23F23.3	ENSG00000255387.1	196.796	161.849	185.743	101.236	73.1339	73.4593	4.97336e-07	-2.05813
AZIN2	ENSG00000142920.16	421.845	223.553	269.179	113.89	163.681	133.562	1.31809e-05	-2.05407
CHDH	ENSG00000016391.10	340.984	283.235	289.044	133.776	145.107	150.735	1.14362e-10	-2.05228
TSHR	ENSG00000165409.16	23.3817	3.03466	10.9261	0.90389	2.32171	0	0.01007	-2.04966
ERI1	ENSG00000104626.14	2148.2	2425.7	2456.38	1239.23	1076.11	1059.91	3.26013e-22	-2.04891
KIAA1462	ENSG00000165757.8	418.923	444.072	391.352	210.606	206.632	178.401	3.54042e-13	-2.04848
CCDC33	ENSG00000140481.14	200.693	129.479	164.884	55.1373	103.316	62.0111	8.30036e-05	-2.04394
HS3ST3B1	ENSG00000125430.8	4636.4	3945.06	4209.52	2058.16	2194.02	1922.34	4.70395e-25	-2.04381
RP11-174O3.3	ENSG00000240661.3	62.3513	73.8434	67.543	30.7323	29.0214	28.6205	0.000227779	-2.04311
PKIB	ENSG00000135549.14	21.4333	22.2542	34.7648	5.42334	11.6086	9.54017	0.00968488	-2.04277
AKAP12	ENSG00000131016.16	23201.5	21240.6	21547.2	10283.6	11658.5	10010.5	2.5418e-29	-2.0415
SEMA3A	ENSG00000075213.10	2988.97	3117.61	3219.22	1420.91	1475.45	1619.92	2.76726e-29	-2.04084
RP11-700A24.1	ENSG00000279742.1	17.5363	21.2426	19.8656	6.32723	1.16086	8.58615	0.0139831	-2.04038
TRIM2	ENSG00000109654.14	7415.91	2498.54	3938.36	1208.5	1770.31	1821.22	0.00906084	-2.03855
TGM4	ENSG00000163810.11	33.1241	34.3928	27.8118	14.4622	4.64342	14.3103	0.00757955	-2.03843
TMEM52B	ENSG00000165685.8	4.87119	9.10398	20.8589	2.71167	0	0	0.0106682	-2.03536
RP11-26P13.2	ENSG00000249304.1	17.5363	18.208	15.8925	5.42334	5.80428	3.81607	0.0140019	-2.034
RP11-603B24.1	ENSG00000258732.1	42.8665	47.543	45.6909	18.0778	22.0563	16.2183	0.00175256	-2.03105
TMEM108	ENSG00000144868.13	31.1756	30.3466	31.785	15.3661	11.6086	7.63214	0.00654177	-2.02739
RP11-661A12.9	ENSG00000255050.1	51.6347	101.155	103.301	40.675	23.2171	41.9768	0.00152319	-2.02677
LMO4	ENSG00000143013.12	5193.67	5271.2	5267.36	2809.29	2646.75	2197.1	1.71558e-21	-2.02389
MFSD2A	ENSG00000168389.17	1478.89	1156.21	1258.49	661.647	651.24	573.364	1.02018e-15	-2.0205
ZNF423	ENSG00000102935.11	422.82	111.271	204.616	41.5789	92.8685	71.5513	0.0162679	-2.0199
TLN2	ENSG00000171914.15	3707.95	4939.41	4184.69	2162.1	2098.83	1975.77	1.13822e-17	-2.01863
PDGFRL	ENSG00000104213.12	230.895	230.634	173.824	89.4851	116.086	93.4937	4.44666e-07	-2.0183
SH2D6	ENSG00000152292.16	36.0468	19.2195	21.8522	9.94279	10.4477	5.7241	0.0117846	-2.0176
CTB-78F1.2	ENSG00000253357.1	100.347	88.0051	75.4893	30.7323	51.0777	36.2526	0.000232799	-2.01695
LOXL1-AS1	ENSG00000261801.5	1985.5	2041.31	2098.8	935.526	1092.37	980.73	3.4374e-25	-2.0121
CTC-425O23.2	ENSG00000205041.1	56.5059	53.6123	66.5498	22.5972	29.0214	25.7585	0.000839449	-2.00114
RP11-69M1.4	ENSG00000255581.1	1153.5	1596.23	1359.8	721.304	691.87	584.812	3.10622e-12	-2.00108
YAP1P1	ENSG00000220494.4	60.4028	78.9011	68.5363	29.8284	38.3083	23.8504	0.00061712	-2.00105

## Sheet: U251 N5 2FC up
gene_name	Ensembl_GENE_ID	U251_CT1	U251_CT2	U251_CT3	U251_N5A	U251_N5B	U251_N5C	padj	fold change
RP11-277E18.2	ENSG00000255356.2	1.94848	3.03466	0	493.524	380.761	586.72	1.83682e-90	51.6816
PTGES	ENSG00000148344.10	11.6909	10.1155	5.95968	456.464	578.106	466.514	2.59276e-97	30.2053
TNFAIP6	ENSG00000123610.4	27.2787	18.208	36.7514	536.007	628.023	681.168	1.10916e-96	17.0877
ELN	ENSG00000049540.16	1070.69	710.11	827.402	14499.3	16265.9	17636	2.17992e-190	16.5514
LSP1	ENSG00000130592.14	34.0984	22.2542	24.832	386.865	600.163	701.203	4.2308e-63	14.3574
NGFR	ENSG00000064300.8	76.9649	132.513	77.4758	4300.71	2089.54	3173.06	1.19379e-34	13.8351
GOLGA7B	ENSG00000155265.10	20.459	26.3004	27.8118	329.016	334.327	366.343	2.36432e-67	10.9561
AQP1	ENSG00000240583.10	90.6042	79.9127	82.4422	899.37	807.956	1475.86	2.63456e-61	10.0777
PTGS1	ENSG00000095303.14	10.7166	7.08087	10.9261	113.89	152.072	193.665	7.92986e-30	9.12406
CYP26B1	ENSG00000003137.8	168.543	111.271	152.965	1553.79	1211.93	1551.23	1.09869e-90	8.87762
ANGPTL4	ENSG00000167772.11	0	4.04621	1.98656	65.984	58.0428	89.6776	1.30435e-20	8.85154
JUP	ENSG00000173801.16	1238.26	1009.53	1072.74	9350.74	10465.1	10859.6	5.22727e-197	8.79136
WISP1	ENSG00000104415.13	9.74239	4.04621	8.93952	103.043	134.659	123.068	5.97066e-28	8.76414
ABI3BP	ENSG00000154175.16	310.782	223.553	268.186	2451.35	2051.23	2783.82	8.5899e-99	8.25948
WISP2	ENSG00000064205.10	29.2272	8.09243	8.93952	430.252	624.541	590.537	4.34275e-17	8.01435
MFAP2	ENSG00000117122.13	23.3817	11.1271	17.879	183.49	183.415	204.16	2.47705e-36	7.97005
GGTLC2	ENSG00000100121.12	62.3513	35.4044	50.6573	374.21	477.112	667.812	1.96267e-40	7.91315
NT5E	ENSG00000135318.11	360.468	906.352	717.148	11359.2	7733.62	10500.9	3.34253e-22	7.90974
TMPRSS3	ENSG00000160183.13	6.81967	3.03466	3.97312	74.119	75.4556	91.5856	4.06908e-21	7.79513
FAM167A	ENSG00000154319.14	94.5012	41.4737	76.4826	582.105	638.471	657.318	7.54403e-49	7.38218
SLITRK6	ENSG00000184564.8	221.152	138.583	166.871	1064.78	1549.74	1642.82	5.2145e-53	6.98136
SFTA1P	ENSG00000225383.7	20.459	46.5314	47.6774	396.808	301.823	318.642	1.53465e-35	6.97696
FGF1	ENSG00000113578.17	25.3302	27.3119	26.8186	212.414	210.115	268.079	3.5258e-38	6.96021
GGTLC5P	ENSG00000276160.1	51.6347	20.2311	38.7379	241.339	362.187	429.308	9.53112e-28	6.7607
GGT4P	ENSG00000280208.1	42.8665	14.1617	25.8253	197.048	262.353	367.297	7.37733e-24	6.69675
GGTLC4P	ENSG00000230712.2	21.4333	9.10398	15.8925	118.41	149.75	215.608	1.91839e-22	6.66931
AKR1C3	ENSG00000196139.13	176.337	109.248	113.234	850.56	918.237	1395.73	4.55868e-41	6.62132
CRLF2	ENSG00000205755.11	0	1.01155	1.98656	42.4828	32.504	60.1031	5.03613e-14	6.61648
ALK	ENSG00000171094.15	7.79391	6.06932	5.95968	53.3295	92.8685	128.792	2.60489e-16	6.39361
GGTLC3	ENSG00000274252.1	25.3302	6.06932	21.8522	126.545	196.185	231.826	5.37849e-20	6.39282
TM4SF18	ENSG00000163762.6	169.518	75.8665	107.274	1001.51	717.409	1037.02	1.76557e-35	6.38055
AKR1C2	ENSG00000151632.17	109.115	109.248	95.3549	700.515	596.68	958.787	5.92208e-49	6.29569
CDKN1A	ENSG00000124762.13	510.501	480.488	483.727	3635.44	2730.33	3361	5.11242e-106	6.24017
CX3CL1	ENSG00000006210.6	242.586	180.056	176.804	1201.27	1305.96	1448.2	5.83788e-77	6.11093
FAP	ENSG00000078098.13	20.459	13.1502	15.8925	107.563	148.59	171.723	2.07793e-22	6.04175
GRAMD1C	ENSG00000178075.19	23.3817	18.208	20.8589	140.103	148.59	219.424	2.05405e-24	5.99696
AKR1C1	ENSG00000187134.13	128.6	180.056	137.073	953.604	802.152	1267.89	8.75206e-47	5.97584
ERBB4	ENSG00000178568.14	23.3817	18.208	16.8858	160.892	119.568	198.436	1.97204e-23	5.95746
RAB7B	ENSG00000276600.4	16.5621	20.2311	19.8656	153.661	123.051	163.137	3.00186e-25	5.88295
HES2	ENSG00000069812.11	37.9953	32.3697	35.7581	196.144	269.319	290.975	8.20697e-32	5.83275
GGT1	ENSG00000100031.18	245.508	112.282	166.871	1295.27	1733.16	2319.22	1.62211e-15	5.76122
LGALS9	ENSG00000168961.16	31.1756	25.2888	41.7178	191.625	232.171	278.573	5.43642e-29	5.74783
ACP5	ENSG00000102575.10	62.3513	40.4621	30.7917	285.629	278.605	381.607	1.02592e-29	5.74082
AKR1C4	ENSG00000198610.10	25.3302	9.10398	11.9194	127.448	107.96	173.631	2.59074e-18	5.72459
SLC2A14	ENSG00000173262.11	150.033	102.167	107.274	617.357	785.9	876.742	9.69969e-46	5.63272
MGLL	ENSG00000074416.13	124.703	259.969	236.401	2421.52	1454.55	1861.29	5.35708e-16	5.61362
TIMP3	ENSG00000100234.11	610.848	564.447	542.331	3018.09	3278.26	3770.28	5.09166e-110	5.60587
C3	ENSG00000125730.16	157.827	117.34	136.079	713.169	688.388	1196.34	1.25915e-33	5.40421
NDST4	ENSG00000138653.9	10.7166	4.04621	4.9664	49.7139	66.1688	124.022	1.50515e-12	5.35846
CSF2RA	ENSG00000198223.16	60.4028	51.5892	58.6035	341.67	302.983	371.113	8.85925e-43	5.31443
ARID3A	ENSG00000116017.10	142.239	90.0282	116.214	665.263	630.345	704.065	1.00076e-52	5.25367
SLC2A3	ENSG00000059804.15	580.646	399.564	424.131	2184.7	2715.24	3093.88	3.10423e-51	5.20886
BCHE	ENSG00000114200.9	91.5785	81.9358	71.5162	383.249	480.594	575.272	4.14043e-38	5.18492
SQRDL	ENSG00000137767.13	186.08	171.964	150.979	937.334	810.278	1042.74	5.7992e-63	5.12249
ABCA1	ENSG00000165029.15	380.927	216.472	251.3	1470.63	1453.39	1971.95	2.58651e-37	5.10375
SNED1	ENSG00000162804.13	76.9649	51.5892	73.5027	317.265	361.026	572.41	2.35215e-25	5.08253
GGT2	ENSG00000133475.16	82.8103	31.3581	57.6102	396.808	560.693	705.019	5.01195e-12	5.01475
GGT3P	ENSG00000197421.9	81.8361	32.3697	62.5766	398.615	581.589	766.076	8.72586e-12	4.99399
NGF	ENSG00000134259.3	97.4239	112.282	109.261	733.959	481.755	558.1	1.24563e-39	4.99321
GAS6-AS1	ENSG00000233695.2	58.4543	38.439	46.6842	210.606	314.592	337.722	2.36752e-25	4.96839
CDK18	ENSG00000117266.15	153.93	98.1207	109.261	450.137	718.57	1003.63	1.72423e-22	4.87554
CRLF1	ENSG00000006016.10	102.295	82.9474	101.315	525.16	417.908	603.893	2.62141e-39	4.86565
CFH	ENSG00000000971.15	87.6815	44.5083	57.6102	278.398	387.726	461.744	5.0884e-23	4.85059
SOST	ENSG00000167941.2	1.94848	1.01155	1.98656	25.3089	41.7908	33.3906	8.48563e-10	4.82598
CPNE7	ENSG00000178773.14	2.92272	3.03466	4.9664	37.0595	37.1474	59.1491	1.46944e-10	4.82272
CSF2	ENSG00000164400.5	14.6136	22.2542	17.879	114.794	85.9033	196.528	2.46023e-14	4.82047
CMAHP	ENSG00000168405.14	26.3045	24.2773	27.8118	154.565	153.233	146.919	7.76125e-24	4.79271
PROS2P	ENSG00000189002.10	16.5621	15.1733	9.9328	76.8306	97.5119	112.574	2.16636e-15	4.78456
XDH	ENSG00000158125.9	12.6651	35.4044	20.8589	238.627	107.96	151.689	7.71314e-14	4.76529
PROS1	ENSG00000184500.14	159.775	90.0282	95.3549	526.064	590.876	773.708	1.57197e-27	4.71346
MAML3	ENSG00000196782.12	234.792	147.687	148.992	812.597	855.551	1120.97	7.22487e-34	4.67874
KIAA1644	ENSG00000138944.7	567.981	870.947	756.879	4106.37	3136.63	3702.54	1.38341e-48	4.63163
SLC37A1	ENSG00000160190.13	80.8618	53.6123	51.6506	327.208	297.179	350.124	1.39416e-31	4.63061
NDRG1	ENSG00000104419.14	2716.18	1819.78	1877.3	8482.1	11318.3	12724.7	6.12579e-40	4.62632
MIR3189	ENSG00000264175.1	8.76815	5.05777	8.93952	55.1373	56.8819	65.8272	5.16185e-12	4.60637
SPTB	ENSG00000070182.18	46.7635	59.6816	69.5296	372.403	279.766	263.309	9.73676e-27	4.52142
NYAP1	ENSG00000166924.8	9.74239	11.1271	12.9126	72.3112	82.4208	67.7352	2.06215e-13	4.48085
PAQR5	ENSG00000137819.13	106.192	167.918	168.858	823.444	611.771	745.087	8.30009e-34	4.44812
IFIT3	ENSG00000119917.13	248.431	290.316	267.192	1239.23	1115.58	1403.36	8.07076e-65	4.44144
PLEKHG4	ENSG00000196155.12	344.881	307.512	355.594	1505.88	1429.01	1710.55	5.63318e-76	4.42223
AOX1	ENSG00000138356.13	52.6089	92.0513	84.4288	494.428	344.774	338.676	6.64231e-24	4.41624
OLFML2A	ENSG00000185585.19	1711.74	1075.28	1188.96	5652.02	6183.88	6890.87	2.98323e-43	4.37203
SLC1A1	ENSG00000106688.11	175.363	120.375	101.315	629.107	599.002	686.892	4.29778e-34	4.37148
MSTN	ENSG00000138379.4	6.81967	2.02311	6.95296	41.5789	45.2734	52.4709	7.45018e-10	4.35998
FLRT2	ENSG00000185070.10	309.808	338.87	305.93	1570.96	1148.09	1612.29	1.38341e-48	4.26794
TMEM71	ENSG00000165071.14	5.84543	10.1155	11.9194	74.119	49.9168	65.8272	5.94028e-11	4.24683
TG	ENSG00000042832.11	4.87119	7.08087	4.9664	37.0595	53.3994	45.7928	1.81287e-09	4.18545
TNFSF15	ENSG00000181634.7	12.6651	22.2542	24.832	110.275	146.268	82.9995	8.46946e-13	4.12586
CARD6	ENSG00000132357.13	289.349	228.611	214.548	943.661	1030.84	1224	2.974e-43	4.09306
SERTAD4	ENSG00000082497.11	200.693	121.386	168.858	756.556	648.919	777.524	3.74844e-34	4.08848
TNS4	ENSG00000131746.12	10.7166	6.06932	8.93952	36.1556	88.2251	67.7352	2.99805e-09	4.07273
RP5-875H18.9	ENSG00000276851.1	101.321	109.248	81.449	459.176	351.739	491.319	7.10517e-30	4.05703
LGALS9DP	ENSG00000266786.1	6.81967	4.04621	3.97312	31.6361	49.9168	42.9308	1.23358e-08	4.0372
ATP8A1	ENSG00000124406.16	4.87119	3.03466	0.99328	26.2128	27.8605	49.6089	1.09416e-07	3.96634
TMCC3	ENSG00000057704.11	203.616	180.056	181.77	809.885	712.766	813.777	2.65836e-55	3.95054
SIGIRR	ENSG00000185187.12	24.356	30.3466	22.8454	109.371	110.281	165.045	2.36819e-14	3.9412
CPNE5	ENSG00000124772.11	44.815	41.4737	41.7178	179.874	185.737	202.252	5.26076e-23	3.92467
OAS1	ENSG00000089127.12	1.94848	3.03466	0.99328	23.5011	19.7346	49.6089	2.71836e-07	3.90201
CDA	ENSG00000158825.5	4.87119	6.06932	4.9664	37.0595	42.9517	38.1607	2.10473e-08	3.88123
SLC47A1	ENSG00000142494.13	247.457	257.946	242.36	1014.16	919.398	1072.32	5.23912e-63	3.87374
DAAM2	ENSG00000146122.16	88.6557	91.0398	85.4221	323.593	376.117	406.411	9.10965e-33	3.86075
SLC14A1	ENSG00000141469.16	7.79391	23.2657	20.8589	100.332	77.7774	100.172	4.71301e-11	3.85997
IFIT2	ENSG00000119922.9	246.482	191.184	178.79	763.787	795.186	947.339	6.01375e-38	3.81565
TGFA	ENSG00000163235.15	745.293	577.597	591.995	2436.89	2276.44	2946.96	1.29974e-46	3.80549
RP11-400K9.4	ENSG00000237807.3	24.356	25.2888	20.8589	116.602	83.5816	139.286	6.17096e-13	3.79118
CTC-436P18.3	ENSG00000249279.5	16.5621	14.1617	6.95296	71.4073	58.0428	77.2754	5.28374e-10	3.77739
GGT8P	ENSG00000236969.2	21.4333	10.1155	15.8925	74.119	62.6862	137.378	2.56053e-09	3.77624
SERTAD4-AS1	ENSG00000203706.8	66.2482	60.6932	54.6304	282.918	213.598	262.355	1.46584e-23	3.7645
CNIH3	ENSG00000143786.7	77.9391	90.0282	80.4557	274.782	330.844	444.572	7.94814e-22	3.76366
NFAM1	ENSG00000235568.6	28.2529	11.1271	6.95296	68.6956	94.0293	113.528	6.39507e-09	3.7564
LUM	ENSG00000139329.4	0.974239	0	0.99328	15.3661	17.4128	35.2986	8.091e-07	3.75299
GSDMC	ENSG00000147697.8	2.92272	1.01155	2.97984	20.7895	20.8954	59.1491	7.09499e-07	3.74559
ACSL5	ENSG00000197142.10	21.4333	30.3466	27.8118	103.043	119.568	141.195	2.79645e-14	3.73966
RHOU	ENSG00000116574.5	37.9953	18.208	38.7379	120.217	149.75	173.631	2.6488e-13	3.73591
CTSS	ENSG00000163131.10	20.459	34.3928	41.7178	123.833	155.555	156.459	2.8259e-14	3.70923
CRABP2	ENSG00000143320.8	996.646	896.236	1003.21	4289.86	3436.13	3381.99	7.41201e-59	3.69894
LRRC71	ENSG00000160838.13	4.87119	13.1502	11.9194	52.4256	47.5951	79.1834	1.63779e-08	3.69611
DLX3	ENSG00000064195.7	2.92272	2.02311	6.95296	32.54	42.9517	27.6665	3.44246e-07	3.69205
ADAMTS6	ENSG00000049192.14	149.059	185.114	181.77	828.867	549.085	677.352	6.41834e-29	3.68677
GPR55	ENSG00000135898.9	6.81967	2.02311	5.95968	37.9634	33.6648	38.1607	1.76761e-07	3.67414
SERPINA1	ENSG00000197249.13	26.3045	16.1849	28.8051	113.89	98.6728	111.62	3.40208e-13	3.67064
PPL	ENSG00000118898.15	352.675	189.16	226.468	940.045	970.476	1215.42	1.61369e-22	3.66464
OTOGL	ENSG00000165899.10	4.87119	5.05777	10.9261	51.5217	31.3431	57.241	1.09442e-07	3.65613
LAG3	ENSG00000089692.8	32.1499	25.2888	44.6976	136.487	134.659	173.631	1.18081e-14	3.6412
TM4SF1	ENSG00000169908.11	2718.13	2611.83	2893.42	11117.8	8647.22	11172.5	7.47246e-60	3.63574
SLC26A11	ENSG00000181045.14	357.546	274.131	273.152	984.336	1228.19	1252.62	2.03782e-37	3.61723
PCDH9	ENSG00000184226.14	372.159	342.917	383.406	1219.35	1338.47	1581.76	1.13944e-48	3.61265
NOXA1	ENSG00000188747.8	189.002	92.0513	114.227	466.407	495.686	691.662	1.61129e-16	3.60895
MILR1	ENSG00000271605.5	22.4075	32.3697	28.8051	117.506	114.925	124.022	1.65319e-14	3.58691
CFHR1	ENSG00000244414.6	9.74239	5.05777	5.95968	28.9245	59.2037	50.5629	2.11938e-07	3.57988
SAMD9L	ENSG00000177409.11	192.899	146.675	160.911	583.009	585.071	743.179	4.67572e-32	3.57747
RASSF5	ENSG00000266094.7	139.316	143.641	157.932	536.007	531.672	558.1	2.53945e-43	3.52587
RASEF	ENSG00000165105.9	24.356	24.2773	15.8925	78.6384	96.3511	112.574	3.71082e-11	3.50417
S100A4	ENSG00000196154.11	409.18	244.796	315.863	987.048	1283.91	1440.57	1.98051e-23	3.50175
SECTM1	ENSG00000141574.7	69.171	34.3928	35.7581	158.181	213.598	216.562	6.12168e-13	3.49087
TMC8	ENSG00000167895.14	0.974239	2.02311	1.98656	15.3661	23.2171	31.4826	3.34956e-06	3.48946
LGR6	ENSG00000133067.17	100.347	97.1091	91.3818	280.206	352.9	499.905	5.1617e-18	3.48048
TRPM4	ENSG00000130529.15	163.672	144.652	128.133	463.695	481.755	705.973	2.39077e-22	3.45763
ABLIM3	ENSG00000173210.19	1432.13	1950.27	1623.02	7156.1	5132.14	5891.06	6.39474e-36	3.44828
SSC5D	ENSG00000179954.15	516.347	224.565	317.85	1394.7	1867.82	2559.63	2.1104e-07	3.43174
COL16A1	ENSG00000084636.17	566.033	631.209	601.928	1957.83	1929.34	2514.79	3.4619e-45	3.42056
RNF152	ENSG00000176641.10	18.5105	33.3813	38.7379	114.794	114.925	150.735	1.30596e-11	3.41895
GPR162	ENSG00000250510.7	140.29	69.7972	84.4288	319.977	397.013	434.078	8.66454e-16	3.41401
TSPAN32	ENSG00000064201.15	10.7166	9.10398	7.94624	28.0206	56.8819	80.1374	8.12011e-07	3.36919
CREB3L3	ENSG00000060566.13	3.89696	1.01155	0	20.7895	15.0911	42.9308	7.64222e-06	3.36242
PCDH18	ENSG00000189184.11	414.052	215.461	284.078	984.336	1542.78	2117.92	1.7739e-07	3.35367
FAM43B	ENSG00000183114.7	10.7166	7.08087	4.9664	52.4256	31.3431	45.7928	6.9286e-07	3.34522
SCX	ENSG00000260428.2	63.3255	39.4506	40.7245	156.373	183.415	215.608	2.74949e-14	3.34475
ECM1	ENSG00000143369.14	524.141	533.089	522.465	1897.26	1664.67	1827.9	1.56966e-69	3.33402
SLC17A5	ENSG00000119899.12	347.803	288.293	283.085	962.643	999.497	1259.3	2.58778e-34	3.33278
TLE2	ENSG00000065717.14	116.909	71.8203	75.4893	285.629	315.753	373.021	6.7692e-18	3.31584
LINC00887	ENSG00000214145.6	119.831	40.4621	61.5834	239.531	342.453	335.814	2.13168e-10	3.31485
SPTLC3	ENSG00000172296.12	57.4801	43.4968	60.5901	148.238	215.919	259.493	3.09608e-13	3.30398
TJP3	ENSG00000105289.14	63.3255	18.208	27.8118	123.833	156.716	210.838	3.45099e-08	3.2708
GIPR	ENSG00000010310.8	54.5574	21.2426	25.8253	121.121	123.051	189.849	5.84042e-09	3.26572
MRAS	ENSG00000158186.12	625.461	478.465	544.317	1669.48	1931.66	1986.26	9.43929e-43	3.26391
IL24	ENSG00000162892.15	9.74239	12.1386	8.93952	58.7528	41.7908	46.7468	2.47976e-07	3.24138
CCDC80	ENSG00000091986.15	6901.51	6532.61	6410.63	22726.5	20523.9	21964.3	1.04385e-100	3.23762
C1QTNF1	ENSG00000173918.14	981.059	373.263	443.003	2668.28	3992.18	3821.79	3.88414e-06	3.22815
TMEM156	ENSG00000121895.7	6.81967	11.1271	11.9194	57.8489	53.3994	36.2526	5.46257e-07	3.22379
BATF2	ENSG00000168062.9	22.4075	16.1849	16.8858	68.6956	81.2599	77.2754	2.03535e-09	3.22081
RP4-561L24.3	ENSG00000260464.1	11.6909	7.08087	9.9328	47.9062	41.7908	48.6549	3.71648e-07	3.22036
SLC43A2	ENSG00000167703.14	586.492	527.019	541.338	1522.15	1952.56	2066.4	3.82422e-38	3.21392
GPER1	ENSG00000164850.14	569.93	584.678	573.123	1986.75	1794.68	1875.6	5.28301e-72	3.20869
SLC2A3P2	ENSG00000185031.6	4.87119	9.10398	7.94624	28.0206	44.1125	48.6549	2.54572e-06	3.20057
CRYAB	ENSG00000109846.7	82.8103	100.144	94.3616	253.993	275.123	499.905	1.52429e-12	3.19841
LIPH	ENSG00000163898.9	71.1194	77.8896	67.543	243.146	241.458	257.585	4.25317e-22	3.18649
CTNNBIP1	ENSG00000178585.14	541.677	657.51	600.934	1982.23	1889.87	2000.57	2.70154e-59	3.18394
HES1	ENSG00000114315.3	5231.66	2485.39	3930.41	13159.7	16131.3	17953.6	6.49809e-09	3.18238
CTA-126B4.7	ENSG00000230107.1	0.974239	1.01155	1.98656	15.3661	20.8954	19.0803	2.30085e-05	3.17248
HEPH	ENSG00000089472.16	0.974239	1.01155	1.98656	10.8467	23.2171	26.7125	2.33578e-05	3.17133
ADA	ENSG00000196839.12	559.213	456.21	466.842	1545.65	1668.15	1617.06	4.84284e-51	3.16574
CSDC2	ENSG00000172346.14	71.1194	17.1964	47.6774	141.007	218.241	221.332	6.61333e-08	3.1652
CTSB	ENSG00000164733.20	27020.5	24318.8	23100.7	76219.6	78499.4	85330.1	9.34252e-74	3.16284
PDE7B	ENSG00000171408.13	1.94848	4.04621	4.9664	24.405	24.378	29.5745	1.31433e-05	3.1625
EMP1	ENSG00000134531.9	4013.86	5733.48	5347.82	18139.3	14292.5	17466.1	1.59564e-32	3.15716
SLC6A6	ENSG00000131389.16	2984.09	3371.51	3179.49	8844.56	10127.3	12035.9	1.18392e-43	3.14611
ACE	ENSG00000159640.15	252.328	74.8549	125.153	758.364	825.369	1182.98	1.13435e-05	3.14066
EDN2	ENSG00000127129.9	142.239	103.178	106.281	385.961	322.718	504.675	4.3134e-17	3.13958
SYT1	ENSG00000067715.13	1034.64	951.872	898.918	2939.45	2963.67	3306.62	2.30212e-62	3.12152
MAF	ENSG00000178573.6	125.677	34.3928	55.6237	361.556	474.79	584.812	1.79664e-05	3.11772
IFITM10	ENSG00000244242.1	254.276	137.571	150.979	573.97	752.235	1184.89	1.28198e-06	3.11184
SCN9A	ENSG00000169432.14	278.632	214.449	247.327	740.286	690.709	1036.06	7.41969e-22	3.11054
PDGFB	ENSG00000100311.16	2449.24	2197.09	2239.85	7928.92	6380.07	7603.52	7.1675e-54	3.10238
HTRA1	ENSG00000166033.11	2171.58	1557.79	1629.97	4913.54	6208.26	6279.34	2.84949e-30	3.09672
GPNMB	ENSG00000136235.15	1588.01	1306.93	1275.37	3370.61	4780.41	5582.91	1.93871e-23	3.09299
SYNPO2	ENSG00000172403.10	60.4028	32.3697	40.7245	122.025	182.254	186.987	1.5535e-10	3.09016
LRP1	ENSG00000123384.13	3318.26	1647.82	2149.46	8069.93	9002.44	12553.9	1.96574e-07	3.0872
TMEM255B	ENSG00000184497.12	58.4543	60.6932	66.5498	188.913	198.506	238.504	6.18946e-17	3.07882
OAS2	ENSG00000111335.12	3.89696	4.04621	3.97312	15.3661	35.9865	34.3446	2.62809e-05	3.07338
PCDHGC5	ENSG00000240764.3	54.5574	30.3466	33.7715	129.256	133.498	163.137	5.01695e-11	3.06441
WNT6	ENSG00000115596.3	9.74239	12.1386	10.9261	31.6361	59.2037	62.0111	2.34685e-06	3.05916
CALHM3	ENSG00000183128.7	0	2.02311	0	12.6545	17.4128	18.1263	4.73661e-05	3.03715
CDK5R2	ENSG00000171450.5	28.2529	26.3004	18.8723	87.6773	81.2599	100.172	1.85834e-09	3.03305
SYNJ2	ENSG00000078269.13	9495.91	9257.73	9167.97	26690.1	27835	31643.8	4.07239e-72	3.03201
DNAJC12	ENSG00000108176.14	117.883	61.7047	88.4019	276.59	337.809	285.251	2.38745e-14	3.01681
RP11-333I13.1	ENSG00000260977.1	5.84543	12.1386	6.95296	28.9245	53.3994	41.9768	9.3109e-06	3.008
LRRC75B	ENSG00000178026.12	300.066	135.548	168.858	667.071	839.299	1002.67	8.69948e-07	3.00678
KLF13	ENSG00000169926.10	4257.42	3094.34	3238.09	10044	10834.3	12052.1	6.34849e-34	2.99397
CCDC69	ENSG00000198624.12	39.9438	52.6008	30.7917	137.391	146.268	136.424	7.23705e-12	2.98901
SAMD9	ENSG00000205413.7	714.117	610.978	640.666	2078.04	1779.59	2187.56	9.11368e-43	2.98735
ITGB2	ENSG00000160255.17	50.6604	46.5314	51.6506	139.199	191.541	164.091	2.79586e-13	2.96846
DIRAS1	ENSG00000176490.4	223.101	129.479	139.059	461.888	532.833	600.077	9.76987e-16	2.96678
CALB2	ENSG00000172137.18	0	0	3.97312	24.405	11.6086	24.8044	7.76746e-05	2.95961
ST8SIA1	ENSG00000111728.10	85.733	45.5199	51.6506	176.259	222.884	218.47	1.44583e-11	2.95735
STAT6	ENSG00000166888.10	19.4848	17.1964	20.8589	67.7917	80.0991	64.8732	3.89739e-08	2.95574
MT1X	ENSG00000187193.8	571.878	584.678	528.425	1721.01	1720.39	1619.92	2.70154e-59	2.94421
TLR3	ENSG00000164342.12	24.356	20.2311	19.8656	70.5034	71.9731	90.6316	2.23828e-08	2.94191
RTN2	ENSG00000125744.11	293.246	234.68	263.219	752.036	849.747	809.96	5.59544e-35	2.94107
PCDHGC3	ENSG00000240184.6	3617.35	2389.29	2695.76	7821.36	8749.37	10329.1	2.47342e-24	2.93571
ANO1	ENSG00000131620.17	26.3045	64.7394	53.6371	218.741	130.016	167.907	1.94525e-08	2.93393
CACNA1G	ENSG00000006283.17	7.79391	7.08087	8.93952	24.405	39.4691	53.425	2.06546e-05	2.92843
DDX58	ENSG00000107201.9	439.382	412.714	388.372	1119.02	1217.74	1413.85	2.45354e-36	2.92552
BEAN1	ENSG00000166546.13	149.059	110.259	107.274	360.652	359.865	422.63	5.85881e-20	2.92417
TCAF2	ENSG00000170379.19	18.5105	15.1733	20.8589	58.7528	75.4556	67.7352	1.22543e-07	2.91903
CASP1	ENSG00000137752.22	84.7588	47.543	54.6304	138.295	232.171	285.251	8.70104e-09	2.91558
PLSCR4	ENSG00000114698.14	68.1967	42.4852	35.7581	152.757	147.429	193.665	2.73149e-10	2.91445
GDF15	ENSG00000130513.6	3456.6	2649.26	2390.83	9462.82	7138.1	9382.76	7.082e-25	2.91187
SLC17A7	ENSG00000104888.9	7.79391	4.04621	10.9261	21.6934	48.756	49.6089	3.75054e-05	2.90916
KIAA1671	ENSG00000197077.13	1983.55	1672.1	1694.54	5201.89	4851.22	5926.35	7.56681e-44	2.90898
CLMN	ENSG00000165959.11	329.293	246.819	249.313	828.867	752.235	926.351	6.42552e-26	2.90052
RP11-269G24.6	ENSG00000265971.1	7.79391	4.04621	5.95968	23.5011	30.1823	40.0687	4.08904e-05	2.89726
PEAR1	ENSG00000187800.13	293.246	449.13	416.184	1632.42	918.237	1124.79	2.41192e-14	2.89681
IFIT1	ENSG00000185745.9	344.881	321.674	324.803	827.059	972.797	1213.51	6.86378e-25	2.89596
TRPV2	ENSG00000187688.14	50.6604	86.9936	48.6707	209.702	199.667	193.665	6.08267e-12	2.88789
A4GALT	ENSG00000128274.15	1330.81	968.056	1064.8	3238.64	3447.74	3340.97	2.85214e-36	2.88743
PDE9A	ENSG00000160191.17	10.7166	4.04621	6.95296	34.3478	31.3431	38.1607	2.56051e-05	2.88647
C1orf116	ENSG00000182795.12	12.6651	12.1386	10.9261	54.2334	29.0214	71.5513	1.14742e-05	2.88578
INPP4B	ENSG00000109452.12	9.74239	8.09243	6.95296	35.2517	33.6648	41.0227	1.40776e-05	2.88138
SEC14L5	ENSG00000103184.11	12.6651	4.04621	11.9194	33.4439	44.1125	52.4709	1.87256e-05	2.87714
RARG	ENSG00000172819.16	1252.87	799.127	848.261	2535.41	3068.14	3238.89	9.51635e-21	2.87622
MT1XP1	ENSG00000233929.1	337.087	357.078	342.682	1059.36	1045.93	950.201	1.06821e-44	2.87393
RAB3D	ENSG00000105514.7	98.3981	39.4506	54.6304	173.547	244.941	241.366	9.60949e-09	2.87197
MT1P1	ENSG00000213761.4	280.581	311.558	334.735	969.874	947.259	829.995	5.15306e-35	2.86955
BOC	ENSG00000144857.14	887.532	496.673	509.553	1769.82	1974.62	2135.09	7.21111e-16	2.86902
DCN	ENSG00000011465.16	4.87119	0	0.99328	14.4622	18.5737	31.4826	0.00014107	2.86318
RP11-277P12.20	ENSG00000245648.1	68.1967	46.5314	47.6774	156.373	172.968	187.941	1.45959e-12	2.86305
NAV1	ENSG00000134369.15	6212.72	4703.72	5173	15336.3	15329.1	16508.3	4.92686e-42	2.85605
MT1G	ENSG00000125144.13	379.953	401.587	425.124	1258.21	1188.72	1083.76	4.42263e-42	2.85111
C15orf65	ENSG00000261652.2	10.7166	6.06932	20.8589	51.5217	49.9168	54.379	9.30183e-06	2.85093
CDH18	ENSG00000145526.11	19.4848	10.1155	14.8992	52.4256	55.7211	59.1491	1.73195e-06	2.83372
PSORS1C1	ENSG00000204540.10	58.4543	27.3119	46.6842	127.448	140.464	171.723	4.02973e-09	2.83349
STMN3	ENSG00000197457.9	261.096	303.466	275.139	881.293	778.934	790.88	1.81984e-35	2.83323
GGTLC1	ENSG00000149435.12	36.0468	4.04621	13.9059	161.796	199.667	241.366	0.000165584	2.82987
HTR1D	ENSG00000179546.4	113.986	139.594	130.12	484.485	320.396	358.71	7.42951e-16	2.82017
RP11-397A15.4	ENSG00000235386.1	2.92272	0	0.99328	14.4622	19.7346	15.2643	0.000179451	2.81983
SEMA6B	ENSG00000167680.15	3697.24	2787.84	3131.81	10104.6	8749.37	9036.45	2.68092e-37	2.81839
SLC2A3P4	ENSG00000254088.1	18.5105	12.1386	16.8858	55.1373	46.4342	76.3214	2.75177e-06	2.81224
TNFRSF14	ENSG00000157873.17	92.5527	37.4275	46.6842	150.046	192.702	269.987	1.98949e-07	2.81129
SIGLEC15	ENSG00000197046.11	3.89696	8.09243	7.94624	44.2906	18.5737	39.1147	8.56787e-05	2.8098
BAHCC1	ENSG00000266074.8	1397.06	1161.26	1259.48	3256.71	3692.68	4039.31	4.30694e-39	2.80188
SH2D1B	ENSG00000198574.5	0	2.02311	1.98656	21.6934	11.6086	16.2183	0.000198684	2.80165
ATP13A2	ENSG00000159363.17	6315.02	4784.65	4809.46	14213.7	15648.3	16068.5	1.26703e-34	2.80048
GNG2	ENSG00000186469.8	491.991	388.436	384.399	1130.77	1334.98	1204.92	2.0228e-30	2.80003
DKK3	ENSG00000050165.17	9476.42	8337.22	8052.52	23034.7	24418.6	26092.4	1.05259e-54	2.791
ATL1	ENSG00000198513.11	144.187	126.444	151.972	381.441	364.509	495.135	2.82257e-18	2.7685
ZFYVE28	ENSG00000159733.13	111.063	38.439	71.5162	202.471	247.262	278.573	5.41954e-08	2.76468
H19	ENSG00000130600.16	0.974239	8.09243	1.98656	14.4622	34.8257	32.4366	0.000234358	2.76445
RP11-428K3.1	ENSG00000273062.1	10.7166	16.1849	9.9328	51.5217	44.1125	43.8848	9.09892e-06	2.76234
ARMCX1	ENSG00000126947.12	6.81967	7.08087	7.94624	40.675	22.0563	36.2526	7.50129e-05	2.75592
TCEA3	ENSG00000204219.9	70.1452	43.4968	50.6573	149.142	172.968	183.171	3.81417e-11	2.75553
CD82	ENSG00000085117.11	693.658	1065.17	894.945	2738.79	2412.26	2469.95	2.9025e-24	2.75315
AC007879.2	ENSG00000234902.6	4.87119	4.04621	6.95296	30.7323	18.5737	32.4366	0.000140236	2.75228
BMF	ENSG00000104081.13	530.96	133.525	229.448	1211.21	2440.12	2891.63	0.000269166	2.74704
TM4SF1-AS1	ENSG00000240541.2	1.94848	3.03466	5.95968	18.9817	18.5737	31.4826	0.000233881	2.74139
PIK3CG	ENSG00000105851.10	60.4028	34.3928	42.711	145.526	135.82	143.103	4.29146e-10	2.73522
PIK3IP1	ENSG00000100100.12	23.3817	5.05777	14.8992	36.1556	68.4905	83.9535	7.17126e-05	2.73313
LMBRD1	ENSG00000168216.10	236.74	154.768	168.858	471.83	527.029	639.191	1.13946e-15	2.72918
DGKA	ENSG00000065357.19	732.628	568.493	587.028	1782.47	1604.3	1918.53	2.58023e-30	2.72127
FAM49A	ENSG00000197872.11	6.81967	16.1849	14.8992	41.5789	59.2037	44.8388	2.2123e-05	2.71879
SFXN3	ENSG00000107819.13	2247.57	1802.59	1728.31	5120.54	5208.76	5746.04	4.31196e-35	2.70766
SH3TC2	ENSG00000169247.11	193.874	216.472	228.454	669.782	467.825	689.754	1.02959e-17	2.70567
NPFFR1	ENSG00000148734.7	13.6393	6.06932	10.9261	38.8673	38.3083	42.9308	3.90759e-05	2.69745
RP11-519G16.3	ENSG00000259354.5	18.5105	21.2426	17.879	73.2151	66.1688	53.425	1.41163e-06	2.69101
NTRK1	ENSG00000198400.11	8.76815	10.1155	13.9059	48.81	34.8257	41.0227	3.25769e-05	2.6875
GSN	ENSG00000148180.18	159.775	71.8203	110.254	285.629	348.257	399.733	1.37359e-09	2.68085
RORC	ENSG00000143365.16	0.974239	3.03466	0	12.6545	13.9303	20.0344	0.000437439	2.66187
LINC01272	ENSG00000224397.5	25.3302	18.208	16.8858	56.0412	68.4905	75.3673	1.96567e-06	2.65998
EPB41L1	ENSG00000088367.21	1344.45	1001.44	940.636	2878.89	2881.24	3315.21	2.39193e-24	2.65859
RP11-298A10.1	ENSG00000283528.1	9.74239	8.09243	13.9059	37.9634	39.4691	41.9768	4.28704e-05	2.65487
HSD3B7	ENSG00000099377.13	165.621	101.155	129.126	312.746	390.048	435.032	7.3624e-13	2.65321
MMP2	ENSG00000087245.12	13493.2	11268.7	11708.8	28454.5	35675.4	35085.9	1.37688e-34	2.65138
KCNF1	ENSG00000162975.4	51.6347	56.647	35.7581	153.661	124.212	145.965	1.24804e-09	2.63665
ITGBL1	ENSG00000198542.13	867.073	1018.63	908.851	2378.13	2406.45	2741.85	1.54451e-39	2.63564
SGSH	ENSG00000181523.12	1784.81	1675.13	1618.05	3984.35	4601.63	5097.31	5.08375e-37	2.63223
PLCXD2	ENSG00000240891.7	85.733	77.8896	97.3414	189.817	228.689	344.4	1.30742e-09	2.6206
ALDH3A1	ENSG00000108602.17	36.0468	31.3581	35.7581	82.254	104.477	123.068	8.00263e-08	2.59963
GM2A	ENSG00000196743.8	902.145	778.896	720.128	1994.88	2188.21	2202.83	2.13846e-35	2.59712
CDON	ENSG00000064309.14	1567.55	891.178	1133.33	2844.54	3717.06	4730.97	2.31644e-06	2.59107
FOXS1	ENSG00000179772.7	1022.95	542.193	636.692	1849.36	2469.14	2702.73	4.25769e-06	2.59033
RHBDL2	ENSG00000158315.10	14.6136	10.1155	10.9261	38.8673	42.9517	43.8848	4.76216e-05	2.58531
TMC6	ENSG00000141524.15	108.141	77.8896	77.4758	199.76	246.101	299.561	8.08148e-11	2.58473
PAK6	ENSG00000137843.11	61.3771	39.4506	57.6102	131.064	164.842	157.413	1.82769e-09	2.57049
MYOM3	ENSG00000142661.18	35.0726	29.335	26.8186	112.082	77.7774	82.9995	4.57521e-07	2.56223
ST3GAL5	ENSG00000115525.16	62.3513	71.8203	67.543	185.297	164.842	204.16	3.83916e-12	2.55639
ITGB2-AS1	ENSG00000227039.6	6.81967	10.1155	7.94624	33.4439	33.6648	28.6205	0.000201518	2.55518
ANG	ENSG00000214274.9	15.5878	11.1271	16.8858	47.0023	49.9168	47.7009	2.64751e-05	2.5539
TMC7	ENSG00000170537.12	239.663	176.01	223.488	585.721	468.986	668.766	1.67622e-15	2.55388
IFI44L	ENSG00000137959.15	194.848	362.136	264.212	601.991	731.339	957.833	2.02394e-10	2.55274
C3AR1	ENSG00000171860.4	6.81967	9.10398	3.97312	27.1167	23.2171	34.3446	0.000390555	2.55187
GNG11	ENSG00000127920.5	389.696	450.141	428.104	1145.23	1020.39	1141.96	1.24887e-33	2.55062
JAG2	ENSG00000184916.8	213.358	130.49	147.999	452.849	424.873	454.112	3.03123e-14	2.54809
FCHO1	ENSG00000130475.14	72.0937	31.3581	50.6573	132.872	147.429	173.631	2.24587e-07	2.54788
FMN1	ENSG00000248905.8	134.445	105.202	125.153	286.533	306.466	397.825	1.39921e-13	2.54772
SLCO1B3	ENSG00000111700.12	25.3302	25.2888	18.8723	60.5606	65.0079	89.6776	4.32082e-06	2.54733
PTPRH	ENSG00000080031.9	405.283	272.108	244.347	790	845.103	840.489	3.46855e-15	2.5398
LOX	ENSG00000113083.12	1745.84	1371.67	1417.41	3632.73	3545.25	4761.5	6.73357e-22	2.53846
NR1D1	ENSG00000126368.5	435.485	329.766	317.85	797.231	956.545	1133.37	2.74749e-16	2.53317
KIAA1683	ENSG00000130518.16	113.986	43.4968	73.5027	185.297	229.85	265.217	5.25611e-07	2.53021
PROX1	ENSG00000117707.15	75.9906	51.5892	61.5834	156.373	171.807	194.619	2.37366e-10	2.52953
CEACAM1	ENSG00000079385.21	9.74239	2.02311	6.95296	20.7895	32.504	32.4366	0.000603506	2.52897
GRIN3B	ENSG00000116032.5	21.4333	10.1155	15.8925	42.4828	51.0777	65.8272	5.78549e-05	2.52707
SDC3	ENSG00000162512.15	4424.02	2815.15	3060.3	7790.63	9878.89	9597.41	1.02235e-16	2.52228
THRA	ENSG00000126351.12	2573.94	1617.47	1798.83	4331.44	5710.25	5911.09	4.06459e-15	2.52215
ZMIZ1-AS1	ENSG00000224596.7	84.7588	68.7856	71.5162	150.046	210.115	270.941	1.14304e-08	2.51466
CA11	ENSG00000063180.8	194.848	67.7741	69.5296	329.92	608.289	815.685	0.000964468	2.51213
FRMD4B	ENSG00000114541.14	23.3817	24.2773	24.832	68.6956	65.0079	81.0915	1.86943e-06	2.51039
SMAD7	ENSG00000101665.8	343.906	396.529	393.339	930.103	984.406	995.04	5.36096e-33	2.50904
CTD-2357A8.3	ENSG00000267123.5	77.9391	67.7741	81.449	194.336	210.115	203.206	3.96422e-13	2.50841
FBLN2	ENSG00000163520.13	6.81967	4.04621	4.9664	16.27	26.6997	30.5285	0.000769285	2.50299
HCP5	ENSG00000206337.10	18.5105	14.1617	24.832	42.4828	70.8122	72.5053	4.23354e-05	2.50097
TRANK1	ENSG00000168016.13	452.047	263.004	268.186	759.267	886.894	995.994	1.27381e-11	2.4993
BLACAT1	ENSG00000281406.1	300.066	170.952	221.501	519.737	586.232	757.49	5.45038e-11	2.49194
ABTB1	ENSG00000114626.17	313.705	169.941	206.602	569.451	576.945	705.019	3.13784e-11	2.4898
SLC47A2	ENSG00000180638.17	10.7166	4.04621	10.9261	24.405	34.8257	41.9768	0.000474558	2.48946
SOCS5P5	ENSG00000216904.2	32.1499	31.3581	28.8051	71.4073	92.8685	102.08	7.43e-07	2.48835
GPR87	ENSG00000138271.5	2.92272	4.04621	5.95968	19.8856	19.7346	22.8964	0.000959079	2.48602
SCARF1	ENSG00000074660.15	45.7892	31.3581	42.711	103.947	95.1902	141.195	3.20969e-07	2.48537
EMP3	ENSG00000142227.10	3215.96	4003.73	3679.11	9804.49	8471.93	9319.79	1.00918e-34	2.4809
MANSC1	ENSG00000111261.13	495.888	256.935	295.004	892.139	892.698	1018.89	5.94028e-11	2.48067
FAM214B	ENSG00000005238.19	2860.37	2282.06	2348.11	6110.3	6303.45	6521.66	3.37314e-35	2.4773
MIR4500HG	ENSG00000228824.6	12.6651	6.06932	2.97984	23.5011	30.1823	39.1147	0.000763218	2.47721
NR3C2	ENSG00000151623.14	28.2529	25.2888	33.7715	62.3684	81.2599	117.344	9.30183e-06	2.4729
SOCS5	ENSG00000171150.7	1461.36	1188.57	1262.46	2975.61	3315.4	3618.59	7.87065e-30	2.47269
BTN3A2	ENSG00000186470.13	1238.26	982.218	1000.23	2455.87	2808.11	2911.66	2.66534e-27	2.47204
NOVA2	ENSG00000104967.6	119.831	56.647	67.543	184.394	261.193	239.458	2.21397e-07	2.46916
BDKRB2	ENSG00000168398.6	6.81967	5.05777	3.97312	12.6545	33.6648	30.5285	0.00110532	2.46694
C6orf223	ENSG00000181577.15	15.5878	3.03466	7.94624	41.5789	32.504	31.4826	0.000653766	2.46303
ASPN	ENSG00000106819.11	4.87119	0	0.99328	13.5583	17.4128	18.1263	0.00141317	2.46265
UNC93B3	ENSG00000172971.7	157.827	132.513	135.086	351.613	391.208	348.216	8.37916e-18	2.4574
TFEB	ENSG00000112561.17	445.227	298.408	324.803	814.405	918.237	1011.26	5.42317e-16	2.45143
DAB2	ENSG00000153071.14	2378.12	1833.95	1983.58	4789.71	5457.18	5305.29	2.05794e-29	2.45135
CAMK1D	ENSG00000183049.12	366.314	300.431	292.024	774.634	768.487	879.604	6.84047e-23	2.4502
PODXL	ENSG00000128567.16	5983.78	8615.4	7156.58	21374.3	14820.6	19464.8	7.84991e-17	2.45018
MIR34A	ENSG00000228526.5	16.5621	17.1964	13.9059	42.4828	47.5951	58.195	6.22691e-05	2.4435
RP11-334C17.5	ENSG00000262580.5	190.951	115.317	155.945	291.956	416.747	538.066	1.86878e-08	2.44062
MICALCL	ENSG00000133808.4	26.3045	32.3697	40.7245	96.7162	83.5816	96.3557	7.07587e-07	2.4398
SLC27A1	ENSG00000130304.16	1606.52	1023.69	1027.05	2681.84	3060.02	3694.91	2.74783e-13	2.4395
TLR1	ENSG00000174125.7	20.459	28.3235	16.8858	64.1762	51.0777	82.0455	3.17261e-05	2.43923
NGEF	ENSG00000066248.14	153.93	173.987	182.764	519.737	380.761	404.503	7.18533e-15	2.43741
AHNAK2	ENSG00000185567.6	29089.8	15866.2	17205.6	57224.4	55650.3	65809.1	5.77594e-06	2.43705
MN1	ENSG00000169184.5	107.166	58.6701	77.4758	182.586	208.954	266.171	3.5723e-08	2.4356
FAM110D	ENSG00000197245.5	12.6651	2.02311	5.95968	34.3478	24.378	29.5745	0.00112604	2.43143
SH3RF3	ENSG00000172985.10	382.876	597.828	485.714	1353.12	1206.13	1157.22	9.92011e-17	2.43044
IL1RAP	ENSG00000196083.9	1494.48	1352.45	1392.58	3322.7	3079.75	4188.13	1.47109e-24	2.43021
HDAC5	ENSG00000108840.15	2394.68	1399.99	1467.07	3941.86	4590.02	5029.58	1.4635e-12	2.42944
SNPH	ENSG00000101298.13	39.9438	18.208	36.7514	94.9084	94.0293	82.9995	6.16862e-06	2.4255
TLR6	ENSG00000174130.12	117.883	112.282	105.288	281.11	247.262	329.136	1.97359e-13	2.42505
SELL	ENSG00000188404.8	6.81967	3.03466	0.99328	17.1739	24.378	18.1263	0.0016842	2.42435
AC002480.3	ENSG00000232759.1	5.84543	1.01155	7.94624	25.3089	15.0911	33.3906	0.0016129	2.42076
LINC01583	ENSG00000259518.1	40.918	44.5083	37.7446	141.007	85.9033	110.666	6.72029e-07	2.42026
GDPD5	ENSG00000158555.14	638.127	522.973	540.344	1476.96	1452.23	1285.06	2.15657e-27	2.41691
ANXA9	ENSG00000143412.9	131.522	66.7625	103.301	211.51	277.445	318.642	7.07694e-08	2.40971
LTBP2	ENSG00000119681.11	860.253	851.728	871.107	2132.28	1936.31	2251.48	2.58161e-39	2.40827
GALNT12	ENSG00000119514.6	19.4848	14.1617	8.93952	50.6178	47.5951	38.1607	0.000206115	2.40641
ANXA4	ENSG00000196975.15	2123.84	2210.24	2021.32	4813.21	4924.35	5820.46	2.946e-35	2.4042
FRK	ENSG00000111816.7	9.74239	3.03466	10.9261	19.8856	26.6997	56.287	0.00146513	2.40363
HIST3H2A	ENSG00000181218.5	321.499	214.449	257.26	660.743	762.682	579.088	4.56063e-14	2.40004
MX2	ENSG00000183486.12	31.1756	15.1733	21.8522	48.81	75.4556	81.0915	7.82003e-05	2.39367
CISH	ENSG00000114737.15	53.5831	41.4737	43.7043	102.14	130.016	137.378	1.05061e-07	2.39298
SLC2A5	ENSG00000142583.17	6.81967	3.03466	5.95968	14.4622	32.504	24.8044	0.00168525	2.39216
IKZF2	ENSG00000030419.16	60.4028	30.3466	37.7446	94.0045	103.316	170.769	2.0964e-05	2.39089
MT2A	ENSG00000125148.6	8510.95	10013.4	9036.86	25599.1	21131.1	20520.9	1.91985e-29	2.3884
ANK2	ENSG00000145362.17	801.799	577.597	533.391	1476.05	1556.71	1712.46	1.10356e-16	2.38396
UNC93B7	ENSG00000251624.1	237.714	195.23	169.851	494.428	521.224	478.917	6.05962e-17	2.38282
CAMK2N1	ENSG00000162545.5	203.616	146.675	150.979	439.29	401.656	405.457	6.39072e-15	2.37774
PROM2	ENSG00000155066.15	21.4333	34.3928	32.7782	79.5423	75.4556	87.7696	5.2867e-06	2.37197
TNNT1	ENSG00000105048.16	615.719	387.425	431.084	1179.58	1167.82	1205.88	3.58252e-15	2.37185
FAM63A	ENSG00000143409.15	899.223	535.112	659.538	1594.46	1629.84	2004.39	5.176e-13	2.37115
RP4-671O14.7	ENSG00000280011.1	4.87119	8.09243	6.95296	26.2128	23.2171	25.7585	0.00126392	2.36839
SLC34A3	ENSG00000198569.9	16.5621	12.1386	11.9194	32.54	40.63	56.287	0.000351655	2.36831
APOL3	ENSG00000128284.19	98.3981	89.0167	104.294	188.913	271.64	281.435	6.75278e-10	2.3639
PRDM8	ENSG00000152784.15	38.9696	83.9589	77.4758	204.279	160.198	167.907	8.97401e-07	2.36322
TLE6	ENSG00000104953.19	34.0984	38.439	31.785	79.5423	90.5468	109.712	1.6412e-06	2.36269
MARCH2	ENSG00000099785.10	667.354	396.529	478.761	1085.57	1398.83	1365.2	2.91999e-12	2.36147
MT1A	ENSG00000205362.11	65.274	60.6932	56.617	169.027	156.716	138.332	2.05027e-09	2.35717
UNC93B8	ENSG00000249272.1	146.136	122.398	116.214	299.188	327.361	321.504	6.6666e-15	2.35715
CTC-529P8.1	ENSG00000250072.5	5.84543	3.03466	6.95296	22.5972	13.9303	33.3906	0.00221787	2.35201
ID2	ENSG00000115738.9	1556.83	1237.13	1415.42	3254.91	3306.12	3530.82	3.1083e-31	2.35195
C11orf45	ENSG00000174370.9	120.806	86.9936	93.3683	241.339	235.654	273.803	1.66683e-11	2.3518
NALCN	ENSG00000102452.15	307.86	221.53	228.454	523.352	609.449	742.225	1.52429e-12	2.3477
SNAI1	ENSG00000124216.3	53.5831	23.2657	47.6774	99.4279	98.6728	146.919	2.42254e-05	2.34273
SPP1	ENSG00000118785.13	8049.16	7229.57	7060.23	17154	16074.4	20115.4	3.30633e-30	2.34201
MT2P1	ENSG00000162840.4	783.288	857.797	841.308	2323.9	1772.63	1864.15	2.83061e-23	2.34157
TMEM132B	ENSG00000139364.10	4.87119	2.02311	1.98656	16.27	15.0911	17.1723	0.00285321	2.33911
LRRC16A	ENSG00000079691.17	827.129	766.757	779.725	1712.87	1971.13	1967.18	1.51048e-33	2.3389
FUCA1	ENSG00000179163.11	1050.23	731.353	803.564	1829.47	2203.3	2227.63	3.60486e-17	2.3362
C1QTNF2	ENSG00000145861.7	50.6604	65.751	46.6842	152.757	135.82	126.884	4.18481e-08	2.33531
RNF150	ENSG00000170153.10	1539.3	1090.45	1270.41	2566.14	3392.02	3513.64	9.69627e-16	2.33478
KCNE4	ENSG00000152049.6	901.171	885.109	829.389	1868.34	2103.47	2232.4	9.38951e-32	2.32898
BTN3A3	ENSG00000111801.15	713.143	480.488	526.438	1168.73	1397.67	1626.6	2.56427e-13	2.32572
CMB9-22P13.1	ENSG00000173727.12	11.6909	4.04621	10.9261	17.1739	42.9517	42.9308	0.00198653	2.32532
DMBT1	ENSG00000187908.15	2.92272	7.08087	8.93952	28.9245	9.28685	56.287	0.00308923	2.3227
RNASEL	ENSG00000135828.11	375.082	245.807	238.387	647.185	696.514	753.673	2.84611e-12	2.31865
ADORA1	ENSG00000163485.15	380.927	288.293	289.044	756.556	691.87	850.983	2.13e-16	2.31482
LEMD1	ENSG00000186007.9	71.1194	54.6239	62.5766	122.929	176.45	179.355	1.06099e-07	2.31442
ZNF641	ENSG00000167528.12	42.8665	35.4044	35.7581	77.7345	99.8336	123.068	4.64774e-06	2.31415
ZNF467	ENSG00000181444.12	1.94848	1.01155	0	9.0389	12.7694	12.4022	0.00284383	2.31287
ITGA11	ENSG00000137809.16	68.1967	55.6354	51.6506	91.2929	199.667	180.309	1.39253e-05	2.31266
TCF4	ENSG00000196628.14	2108.25	1489.01	1774.99	4190.43	3779.75	4840.68	7.70323e-18	2.30833
TCN1	ENSG00000134827.7	36.0468	25.2888	21.8522	75.0229	97.5119	58.195	5.92317e-05	2.30785
CTD-3088G3.8	ENSG00000188897.8	26.3045	14.1617	24.832	53.3295	58.0428	72.5053	0.000113177	2.30515
KCNK15	ENSG00000124249.6	0.974239	1.01155	1.98656	12.6545	5.80428	20.9884	0.00310725	2.30397
RP11-61L23.2	ENSG00000253882.6	13.6393	5.05777	3.97312	21.6934	27.8605	38.1607	0.00238591	2.30394
MUC12	ENSG00000205277.9	2.92272	9.10398	5.95968	18.9817	20.8954	32.4366	0.00270802	2.30111
UCA1	ENSG00000214049.6	0.974239	2.02311	0.99328	14.4622	12.7694	8.58615	0.00332434	2.30097
PROX1-AS1	ENSG00000230461.8	16.5621	14.1617	5.95968	29.8284	37.1474	53.425	0.00118735	2.29888
SCN3A	ENSG00000153253.15	4.87119	7.08087	9.9328	26.2128	19.7346	33.3906	0.0021282	2.29535
PCDHGA4	ENSG00000262576.2	120.806	56.647	61.5834	142.815	241.458	255.677	2.46026e-05	2.29509
RP11-420L9.5	ENSG00000270504.1	358.52	223.553	267.192	682.437	668.653	684.984	2.18243e-13	2.29331
UNC93B5	ENSG00000184795.9	191.925	135.548	130.12	366.075	384.243	351.078	5.01725e-12	2.28813
CORO2A	ENSG00000106789.12	492.965	494.65	466.842	1117.21	1059.86	1209.69	1.52697e-29	2.28751
TNS1	ENSG00000079308.16	28.2529	27.3119	27.8118	66.8878	74.2948	77.2754	1.22592e-05	2.28373
CHN1	ENSG00000128656.13	1505.2	1264.44	1319.08	2898.77	3209.77	3404.89	1.13266e-28	2.28317
RP3-425C14.4	ENSG00000279453.1	99.3724	92.0513	105.288	225.069	240.297	245.182	1.86463e-12	2.283
CDH15	ENSG00000129910.7	42.8665	16.1849	29.7984	64.1762	83.5816	101.126	0.000170933	2.2814
RP11-275N1.1	ENSG00000230109.1	1.94848	1.01155	1.98656	13.5583	8.12599	16.2183	0.00389871	2.27956
CD9	ENSG00000010278.12	3840.45	2767.61	3017.58	6937.35	7529.31	8044.27	2.53265e-20	2.27661
GAS6-AS2	ENSG00000272695.1	35.0726	25.2888	32.7782	84.0618	76.6165	80.1374	8.25711e-06	2.27534
SLC30A4	ENSG00000104154.6	209.461	152.745	165.878	435.675	371.474	445.526	2.7917e-13	2.27375
DENND3	ENSG00000105339.10	207.513	207.368	190.71	445.618	446.93	527.571	2.51389e-17	2.2728
RP11-982M15.6	ENSG00000256050.2	33.1241	23.2657	17.879	70.5034	59.2037	70.5973	7.5004e-05	2.27241
ACOT11	ENSG00000162390.17	106.192	117.34	107.274	255.801	254.227	273.803	2.54108e-13	2.27177
APLN	ENSG00000171388.11	120.806	197.253	145.019	400.423	341.292	367.297	1.68845e-10	2.26751
GPR37L1	ENSG00000170075.8	13.6393	6.06932	8.93952	26.2128	30.1823	38.1607	0.00172642	2.26633
SOCS5P3	ENSG00000235805.1	112.037	88.0051	76.4826	204.279	220.563	242.32	1.10345e-09	2.26602
IL1B	ENSG00000125538.11	14.6136	30.3466	17.879	63.2723	59.2037	51.5169	0.000243193	2.25695
ALX4	ENSG00000052850.5	2950.97	2075.71	2295.47	5151.27	5777.58	6086.63	3.40156e-18	2.25666
ABCA3	ENSG00000167972.13	525.115	365.171	402.278	962.643	876.446	1207.79	1.24994e-12	2.25587
TCAF2P1	ENSG00000159860.6	2.92272	4.04621	3.97312	16.27	16.252	17.1723	0.00439298	2.25375
RP11-497E19.1	ENSG00000205562.2	1.94848	4.04621	5.95968	21.6934	11.6086	21.9424	0.00451616	2.25282
KLF9	ENSG00000119138.4	976.187	452.164	531.405	1506.78	1952.56	2042.55	0.000377277	2.25133
IL6	ENSG00000136244.11	107.166	88.0051	116.214	239.531	204.311	304.331	7.10778e-09	2.25002
SH3RF3-AS1	ENSG00000259863.1	35.0726	35.4044	32.7782	94.9084	73.1339	92.5397	6.55181e-06	2.24975
RP5-1125N11.2	ENSG00000223382.4	11.6909	2.02311	0.99328	18.0778	37.1474	20.9884	0.00493013	2.24566
CARD16	ENSG00000204397.7	61.3771	35.4044	47.6774	76.8306	147.429	156.459	7.62848e-05	2.23922
ESM1	ENSG00000164283.12	0	0	1.98656	20.7895	6.96514	7.63214	0.00343218	2.23872
IGFBP7	ENSG00000163453.11	1813.06	1529.47	1401.52	3692.39	3322.37	3837.06	2.86884e-23	2.23859
DDIT4L	ENSG00000145358.6	54.5574	33.3813	38.7379	84.9656	104.477	133.562	1.92296e-05	2.23534
UNC93B2	ENSG00000155070.8	168.543	112.282	103.301	300.091	304.144	307.193	1.62718e-09	2.23362
WDR72	ENSG00000166415.14	13.6393	10.1155	10.9261	38.8673	27.8605	37.2067	0.00125955	2.233
IFIT1B	ENSG00000204010.3	16.5621	8.09243	7.94624	24.405	39.4691	41.0227	0.00213256	2.23118
NOTUM	ENSG00000185269.11	873.892	774.85	930.703	1938.84	1870.14	2030.15	3.7283e-29	2.22638
ICA1	ENSG00000003147.17	186.08	134.537	137.073	296.476	359.865	422.63	1.18086e-09	2.22381
EPS8L1	ENSG00000131037.14	48.7119	26.3004	48.6707	130.16	80.0991	106.85	4.99492e-05	2.22357
CASC15	ENSG00000272168.6	152.956	79.9127	88.4019	192.529	276.284	331.998	7.51267e-06	2.22325
PRR16	ENSG00000184838.14	213.358	242.773	243.354	582.105	487.56	528.525	2.24419e-17	2.22264
POSTN	ENSG00000133110.14	21.4333	8.09243	13.9059	26.2128	38.3083	81.0915	0.00301842	2.2224
RASGRP1	ENSG00000172575.11	25.3302	19.2195	16.8858	51.5217	47.5951	65.8272	0.000267618	2.21863
AC007952.4	ENSG00000266311.6	0.974239	3.03466	0.99328	8.13501	17.4128	12.4022	0.00541028	2.2176
RALGPS2	ENSG00000116191.17	1580.22	1500.13	1579.32	3677.93	3363	3400.12	2.0514e-41	2.21578
GIMAP2	ENSG00000106560.10	3.89696	0	1.98656	9.0389	13.9303	19.0803	0.00564838	2.21249
C11orf21	ENSG00000110665.11	1.94848	0	1.98656	9.94279	13.9303	10.4942	0.00530463	2.21202
RP11-981G7.6	ENSG00000272505.1	72.0937	65.751	65.5565	136.487	152.072	196.528	1.50654e-07	2.20886
TDRD7	ENSG00000196116.7	418.923	309.535	340.695	765.595	824.208	837.627	3.54385e-17	2.20534
CREBRF	ENSG00000164463.12	200.693	118.352	138.066	286.533	400.495	397.825	7.31206e-08	2.20476
THBS3	ENSG00000169231.13	919.682	595.805	637.686	1247.37	1668.15	2133.18	1.00173e-08	2.20219
NR4A2	ENSG00000153234.13	80.8618	52.6008	59.5968	116.602	139.303	227.056	2.9882e-05	2.20087
SLC22A18AS	ENSG00000254827.5	22.4075	26.3004	34.7648	81.3501	54.5602	78.2294	0.00012722	2.19868
KLF7P1	ENSG00000240704.1	17.5363	12.1386	12.9126	41.5789	39.4691	38.1607	0.000908741	2.196
PPM1H	ENSG00000111110.11	121.78	105.202	100.321	211.51	261.193	286.205	1.06522e-09	2.19391
RARRES3	ENSG00000133321.10	95.4754	73.8434	76.4826	150.046	229.85	204.16	2.20385e-07	2.19368
TMEM173	ENSG00000184584.12	1209.03	861.843	896.932	1862.01	2419.22	2477.58	3.18394e-13	2.19315
RAPGEF3	ENSG00000079337.15	137.368	179.045	191.703	387.769	371.474	396.871	8.98111e-13	2.19074
TIMP1	ENSG00000102265.11	3511.16	3490.87	3215.25	7689.39	7446.89	7449.92	4.73392e-47	2.18977
RP1-199J3.6	ENSG00000279170.1	2.92272	8.09243	11.9194	22.5972	27.8605	28.6205	0.00458604	2.18486
C1orf204	ENSG00000188004.9	23.3817	14.1617	15.8925	46.0984	49.9168	47.7009	0.000546299	2.18437
IGIP	ENSG00000182700.4	83.7846	59.6816	84.4288	172.643	160.198	200.344	7.34011e-08	2.18418
AP000695.6	ENSG00000230479.1	23.3817	24.2773	25.8253	66.8878	65.0079	54.379	0.000115135	2.18049
IL11RA	ENSG00000137070.17	159.775	82.9474	97.3414	219.645	278.605	314.826	2.31355e-06	2.17938
JPH4	ENSG00000092051.16	5.84543	4.04621	1.98656	17.1739	19.7346	14.3103	0.00690367	2.17645
UNC93B1	ENSG00000110057.7	1842.29	1625.57	1473.03	3594.77	3605.62	3728.3	9.38873e-28	2.17644
CTC-251D13.1	ENSG00000271795.1	13.6393	5.05777	5.95968	27.1167	22.0563	33.3906	0.00449944	2.17612
YPEL2	ENSG00000175155.8	100.347	46.5314	60.5901	115.698	181.094	227.056	0.000119638	2.17421
ZNF219	ENSG00000165804.15	380.927	322.685	303.944	770.114	680.262	796.604	2.84891e-17	2.17266
FCMR	ENSG00000162894.11	60.4028	74.8549	52.6438	175.355	124.212	143.103	1.12351e-06	2.17248
CSRNP3	ENSG00000178662.15	28.2529	20.2311	14.8992	43.3867	54.5602	72.5053	0.000718619	2.17238
TM4SF19	ENSG00000145107.15	26.3045	31.3581	35.7581	69.5995	75.4556	84.9075	4.12271e-05	2.17136
PLEKHA4	ENSG00000105559.11	434.511	201.299	213.555	628.203	802.152	921.58	0.00128981	2.16959
ETV1	ENSG00000006468.13	919.682	808.231	749.926	1824.05	1668.15	1990.08	9.81243e-22	2.16799
WFDC21P	ENSG00000261040.6	42.8665	18.208	37.7446	76.8306	78.9382	95.4017	0.000193575	2.16695
IQSEC2	ENSG00000124313.12	695.607	443.06	494.653	1036.76	1304.8	1364.24	1.04342e-10	2.16692
CDKN1C	ENSG00000129757.12	97.4239	46.5314	58.6035	170.835	161.359	154.551	8.95055e-06	2.16657
RP1	ENSG00000104237.7	0.974239	3.03466	3.97312	10.8467	16.252	15.2643	0.00775714	2.16624
ASAP3	ENSG00000088280.18	4192.15	2598.68	2992.75	6611.95	7935.61	7477.59	2.5122e-12	2.16604
RP11-1055B8.4	ENSG00000262877.4	202.642	115.317	144.026	287.437	345.935	448.388	5.85526e-07	2.16418
MEIS3	ENSG00000105419.17	490.042	232.657	292.024	725.824	931.007	1033.2	0.000700713	2.16293
MT1P3	ENSG00000229230.3	19.4848	21.2426	33.7715	60.5606	65.0079	63.9191	0.000226779	2.16252
TMEM145	ENSG00000167619.11	10.7166	17.1964	27.8118	37.0595	54.5602	64.8732	0.00164493	2.16231
ITGA6	ENSG00000091409.14	4333.41	4417.45	4497.57	9633.66	8749.37	10600.1	4.45282e-32	2.15882
COL17A1	ENSG00000065618.17	23.3817	91.0398	68.5363	376.922	188.059	178.401	0.00770604	2.15666
MR1	ENSG00000153029.14	473.48	304.478	306.924	595.663	915.915	992.178	1.5881e-07	2.15321
PINK1	ENSG00000158828.6	719.963	596.816	582.062	1405.55	1409.28	1352.8	1.0409e-22	2.15273
PCDHGB2	ENSG00000253910.2	887.532	508.811	528.425	1241.04	1513.76	1636.14	1.66341e-08	2.15115
CTD-2207P18.2	ENSG00000258976.1	17.5363	9.10398	17.879	47.0023	34.8257	41.0227	0.0016624	2.14895
SPARC	ENSG00000113140.10	120942	76596.8	87164.3	189486	213758	230847	1.14797e-12	2.14837
HSPB7	ENSG00000173641.17	2.92272	0	2.97984	10.8467	12.7694	14.3103	0.00821817	2.14802
LINC00475	ENSG00000225511.6	108.141	56.647	65.5565	188.009	166.002	186.987	3.7619e-06	2.14699
RP11-160E2.16	ENSG00000236022.6	0.974239	4.04621	0.99328	9.0389	17.4128	12.4022	0.00830513	2.14553
CCPG1	ENSG00000260916.6	228.946	177.022	186.737	376.922	458.538	487.503	1.39115e-11	2.14304
CA13	ENSG00000185015.7	51.6347	29.335	31.785	105.755	84.7425	83.9535	7.84295e-05	2.14108
SH3TC1	ENSG00000125089.16	101.321	101.155	94.3616	198.856	227.528	240.412	5.78119e-10	2.14101
FCGR2A	ENSG00000143226.13	13.6393	6.06932	6.95296	18.0778	38.3083	31.4826	0.0056712	2.13952
LINC00920	ENSG00000246898.1	109.115	75.8665	79.4624	179.874	201.989	221.332	6.77837e-08	2.13937
PCDHB10	ENSG00000120324.8	259.148	136.56	185.743	364.268	470.147	501.813	3.45293e-07	2.13864
AC144831.1	ENSG00000261888.1	22.4075	20.2311	21.8522	49.7139	54.5602	58.195	0.000321859	2.13833
DGAT2	ENSG00000062282.14	53.5831	89.0167	81.449	194.336	139.303	186.033	2.79458e-06	2.13731
BX470102.3	ENSG00000238279.1	301.04	197.253	280.105	592.952	556.05	580.042	9.38521e-12	2.13707
KYNU	ENSG00000115919.14	4.87119	2.02311	0	8.13501	15.0911	21.9424	0.00859137	2.13706
RASA4DP	ENSG00000233297.4	86.7073	67.7741	74.496	133.776	186.898	209.884	1.25228e-06	2.13706
HMCN2	ENSG00000148357.16	8.76815	7.08087	11.9194	25.3089	27.8605	30.5285	0.00400656	2.13702
WNT9A	ENSG00000143816.7	193.874	102.167	124.16	249.474	326.201	409.273	5.94734e-06	2.13677
RAPGEF4	ENSG00000091428.17	189.977	105.202	130.12	244.05	365.67	379.699	2.52729e-06	2.13571
AP000640.10	ENSG00000254477.1	4.87119	2.02311	1.98656	13.5583	11.6086	18.1263	0.00920576	2.13525
TSC22D3	ENSG00000157514.16	946.96	594.793	654.572	1471.53	1685.56	1722	2.81928e-11	2.13353
ENTPD8	ENSG00000188833.9	13.6393	6.06932	7.94624	19.8856	26.6997	42.9308	0.00581455	2.13261
ADAMTS10	ENSG00000142303.13	328.319	156.791	244.347	450.137	539.798	702.157	3.06854e-06	2.13071
BTC	ENSG00000174808.11	26.3045	26.3004	24.832	56.9451	61.5254	71.5513	0.000165836	2.13037
KLF7	ENSG00000118263.14	1998.16	1463.72	1597.19	3555.9	3592.85	3865.68	1.28808e-18	2.12842
CACFD1	ENSG00000160325.14	567.981	301.443	379.433	806.27	989.049	1026.52	4.82751e-08	2.12734
RP11-459E5.1	ENSG00000253125.1	8.76815	23.2657	21.8522	56.9451	48.756	40.0687	0.00199076	2.12241
LINCR-0001	ENSG00000253641.5	19.4848	10.1155	14.8992	33.4439	35.9865	53.425	0.00246671	2.121
SLC6A6P1	ENSG00000226818.1	3.89696	7.08087	5.95968	17.1739	18.5737	23.8504	0.00800159	2.1204
PCDHB16	ENSG00000272674.3	149.059	109.248	91.3818	216.03	286.731	291.929	3.12761e-07	2.12035
IGFBP4	ENSG00000141753.6	3139	2758.51	2771.25	4918.97	8350.04	5876.75	8.24131e-11	2.11957
TMEM59L	ENSG00000105696.8	391.644	239.738	237.394	568.547	666.331	711.697	1.96377e-08	2.11873
HSD17B11	ENSG00000198189.10	258.173	194.218	201.636	440.194	493.364	497.997	1.0441e-12	2.11437
BRINP3	ENSG00000162670.10	101.321	91.0398	67.543	169.027	210.115	207.976	2.01093e-07	2.11422
NMRK1	ENSG00000106733.20	414.052	320.662	321.823	662.551	787.06	858.615	9.22237e-13	2.11192
MMP19	ENSG00000123342.15	23.3817	31.3581	41.7178	75.9267	67.3297	89.6776	0.000184473	2.11117
C1QTNF1-AS1	ENSG00000265096.1	1.94848	2.02311	1.98656	5.42334	15.0911	18.1263	0.00994766	2.11005
CASP10	ENSG00000003400.14	9.74239	9.10398	10.9261	21.6934	29.0214	37.2067	0.00475877	2.10955
PCDHB9	ENSG00000177839.6	246.482	119.363	167.864	333.535	401.656	487.503	4.03283e-06	2.1078
SLC12A6	ENSG00000140199.11	461.789	387.425	374.467	784.576	856.712	1007.44	1.67706e-14	2.10379
RP11-298A10.2	ENSG00000283537.1	3.89696	6.06932	4.9664	10.8467	35.9865	15.2643	0.0106023	2.10346
TSPAN1	ENSG00000117472.9	119.831	132.513	127.14	271.167	236.815	326.274	1.62818e-09	2.10331
FGD3	ENSG00000127084.17	3.89696	1.01155	0.99328	10.8467	12.7694	12.4022	0.0105459	2.10302
S100A6	ENSG00000197956.9	70970.4	65495	71725.7	145586	143309	152721	8.97222e-44	2.10283
VAT1	ENSG00000108828.15	7818.27	7305.44	6733.45	14836.4	15519.5	16096.2	5.87403e-34	2.10133
NAB2	ENSG00000166886.12	757.958	642.336	601.928	1357.64	1490.54	1443.43	2.39559e-20	2.10118
ATP7A	ENSG00000165240.18	1547.09	1163.29	1266.43	2587.84	2701.31	3287.54	4.51361e-15	2.09944
PTPN22	ENSG00000134242.15	1.94848	3.03466	1.98656	15.3661	9.28685	12.4022	0.0111472	2.09847
CDCP1	ENSG00000163814.7	2.92272	11.1271	6.95296	23.5011	23.2171	22.8964	0.00844444	2.09729
GLI1	ENSG00000111087.9	191.925	150.721	143.032	351.613	342.453	360.618	1.98024e-11	2.09354
HLA-W	ENSG00000235290.1	130.548	126.444	145.019	275.686	278.605	318.642	3.09404e-11	2.09309
MEF2D	ENSG00000116604.17	3125.36	2444.92	2553.72	5488.42	5734.63	6094.26	2.60248e-21	2.09303
PLAC9	ENSG00000189129.13	37.9953	36.4159	33.7715	65.0801	96.3511	93.4937	9.7511e-05	2.08883
CYP4V2	ENSG00000145476.15	276.684	195.23	230.441	418.501	481.755	646.824	2.65548e-08	2.08872
SASH1	ENSG00000111961.17	1231.44	775.861	774.758	1859.3	1933.99	2277.24	1.20859e-09	2.08808
LUCAT1	ENSG00000248323.5	26.3045	28.3235	22.8454	44.2906	54.5602	99.2178	0.00155901	2.08723
PLCD1	ENSG00000187091.13	255.251	144.652	139.059	283.821	441.125	515.169	2.72914e-05	2.08575
SDC4	ENSG00000124145.6	4619.84	6118.89	5443.17	11265.2	11332.3	11750.6	1.23559e-21	2.0856
TGFB1	ENSG00000105329.9	7811.45	6596.34	6345.07	14222.7	15129.4	14549.7	3.75139e-26	2.08512
SLITRK4	ENSG00000179542.15	55.5316	61.7047	58.6035	127.448	119.568	145.011	1.03552e-06	2.08388
RP11-160E2.17	ENSG00000230197.6	0.974239	4.04621	0.99328	9.0389	15.0911	12.4022	0.0116563	2.08269
FGF14	ENSG00000102466.15	9.74239	20.2311	20.8589	38.8673	38.3083	57.241	0.00283908	2.08143
OTUB2	ENSG00000089723.9	56.5059	46.5314	45.6909	118.41	100.994	115.436	5.74569e-06	2.07992
MICAL2	ENSG00000133816.13	5902.91	9754.41	8278	19571	15085.3	17117	1.9304e-10	2.07989
PRPH	ENSG00000135406.13	22.4075	7.08087	9.9328	34.3478	33.6648	44.8388	0.00548681	2.07984
CD109	ENSG00000156535.13	3506.29	2648.25	3127.84	6272.09	6186.2	7240.04	3.77353e-18	2.07808
FSBP	ENSG00000265817.1	18.5105	11.1271	13.9059	31.6361	35.9865	48.6549	0.00317489	2.07784
SMIM14	ENSG00000163683.11	438.408	163.872	226.468	623.684	803.312	856.707	0.00451762	2.0769
SRCIN1	ENSG00000277363.4	36.0468	36.4159	37.7446	73.2151	80.0991	101.126	7.40136e-05	2.0728
CCL24	ENSG00000106178.6	0	2.02311	1.98656	8.13501	8.12599	16.2183	0.0108677	2.07243
CDC42BPG	ENSG00000171219.8	189.977	110.259	127.14	301.899	322.718	313.872	1.35742e-07	2.07169
PRSS51	ENSG00000253649.3	15.5878	34.3928	17.879	46.0984	49.9168	79.1834	0.00255055	2.06911
FCRLA	ENSG00000132185.16	0.974239	5.05777	3.97312	25.3089	11.6086	10.4942	0.0135072	2.06352
BBC3	ENSG00000105327.16	491.991	322.685	340.695	846.041	850.908	777.524	1.18129e-10	2.0629
DCHS2	ENSG00000197410.12	41.8923	35.4044	32.7782	76.8306	87.0642	87.7696	5.99452e-05	2.06103
KB-1732A1.1	ENSG00000253669.3	81.8361	72.8318	73.5027	192.529	157.876	147.873	3.8731e-07	2.05863
MFSD7	ENSG00000169026.12	30.2014	10.1155	26.8186	49.7139	54.5602	67.7352	0.00257629	2.05824
NEURL1B	ENSG00000214357.8	1191.49	936.698	1087.64	2496.54	2050.07	2207.6	2.45191e-17	2.05692
PGPEP1	ENSG00000130517.13	1887.1	1258.37	1352.85	2860.81	3208.61	3490.75	1.10029e-11	2.05648
AC004870.4	ENSG00000223829.5	4.87119	4.04621	8.93952	20.7895	18.5737	20.0344	0.0114893	2.05618
DUSP5P1	ENSG00000183929.7	12.6651	4.04621	5.95968	21.6934	29.0214	21.9424	0.0104931	2.05594
TMEM255A	ENSG00000125355.15	146.136	155.779	126.147	281.11	296.018	334.86	2.22544e-10	2.05284
IL15	ENSG00000164136.16	180.234	136.56	135.086	312.746	311.109	338.676	4.73169e-10	2.04908
RP11-16E12.1	ENSG00000259448.2	4.87119	1.01155	3.97312	8.13501	15.0911	23.8504	0.0146711	2.04787
ISLR2	ENSG00000167178.15	25.3302	14.1617	21.8522	38.8673	58.0428	56.287	0.00195744	2.04781
ALDH1A2	ENSG00000128918.14	1.94848	2.02311	0.99328	5.42334	11.6086	17.1723	0.0131293	2.04759
ATG16L2	ENSG00000168010.10	287.4	305.489	297.984	602.894	513.098	773.708	2.13227e-10	2.04697
ANKRD34A	ENSG00000272031.2	92.5527	47.543	73.5027	137.391	168.324	172.677	2.55755e-05	2.04672
P3H2	ENSG00000090530.9	4726.03	4288.99	4133.04	8414.31	9177.73	9654.65	7.82257e-28	2.04652
SH3BGRL	ENSG00000131171.12	2284.59	1525.42	1747.18	3377.84	4027.01	4344.59	1.78388e-11	2.04595
RP1L1	ENSG00000183638.5	22.4075	16.1849	6.95296	36.1556	49.9168	37.2067	0.0054206	2.0448
KDELR3	ENSG00000100196.10	668.328	452.164	512.532	1110.88	1113.26	1216.37	2.19861e-12	2.04442
TRIML2	ENSG00000179046.8	1.94848	1.01155	2.97984	14.4622	5.80428	15.2643	0.0140822	2.04353
FABP4	ENSG00000170323.8	2.92272	11.1271	7.94624	32.54	20.8954	18.1263	0.0126665	2.03877
RP11-154D3.1	ENSG00000237456.3	58.4543	51.5892	66.5498	122.025	113.764	151.689	8.21245e-06	2.03713
ARRB1	ENSG00000137486.16	69.171	63.7279	81.449	144.622	160.198	158.367	4.96838e-07	2.0362
DHRS2	ENSG00000100867.14	156.852	242.773	262.226	626.396	413.265	399.733	3.82631e-06	2.03228
PCMTD1P2	ENSG00000260087.1	30.2014	19.2195	18.8723	47.0023	54.5602	62.9651	0.00138569	2.03219
AC007952.5	ENSG00000228157.4	3.89696	8.09243	4.9664	10.8467	25.5388	23.8504	0.01467	2.03184
C4orf26	ENSG00000174792.10	0	4.04621	3.97312	18.0778	17.4128	7.63214	0.0156881	2.02891
KCNN4	ENSG00000104783.11	2288.49	2491.46	2315.34	4886.43	4360.18	5349.17	1.8081e-23	2.02829
ZDHHC23	ENSG00000184307.13	120.806	142.629	129.126	276.59	241.458	309.102	2.78764e-09	2.02784
CYBRD1	ENSG00000071967.11	3247.14	2719.05	2835.81	5470.34	5858.84	6831.72	9.57974e-19	2.0261
PRR15	ENSG00000176532.3	387.747	252.888	273.152	641.762	626.862	652.548	5.15719e-10	2.02602
EIF4E3	ENSG00000163412.12	101.321	111.271	94.3616	214.222	192.702	243.274	3.02029e-08	2.02582
PCDHB7	ENSG00000113212.6	127.625	61.7047	86.4154	161.796	199.667	255.677	9.84054e-05	2.02424
ITGB5	ENSG00000082781.11	9323.47	9735.19	8762.72	18981.7	17905	19964.7	3.03743e-33	2.0235
NDST3	ENSG00000164100.8	18.5105	5.05777	16.8858	26.2128	34.8257	55.333	0.010055	2.02297
LPAR6	ENSG00000139679.15	42.8665	55.6354	40.7245	75.0229	126.533	113.528	0.000198684	2.02101
RP11-24F11.5	ENSG00000283646.1	2.92272	9.10398	6.95296	19.8856	16.252	25.7585	0.0144114	2.02028
RP11-465B22.3	ENSG00000217801.9	127.625	106.213	80.4557	194.336	215.919	266.171	2.13121e-06	2.01935
ATOH8	ENSG00000168874.12	837.846	748.549	772.772	1614.35	1607.79	1599.89	2.47926e-27	2.01932
DES	ENSG00000175084.11	30.2014	20.2311	20.8589	55.1373	42.9517	72.5053	0.0018426	2.01753
RAB27B	ENSG00000041353.9	110.089	129.479	122.173	265.744	226.367	265.217	2.67113e-09	2.0172
NFE2	ENSG00000123405.13	45.7892	23.2657	27.8118	58.7528	71.9731	99.2178	0.0014178	2.01709
MCTP1	ENSG00000175471.19	77.9391	120.375	117.207	244.954	195.024	232.78	1.00163e-06	2.01535
PLXNB3	ENSG00000198753.11	2301.15	1232.07	1525.68	3218.75	3421.04	4057.43	1.33294e-07	2.01191
PI16	ENSG00000164530.13	6.81967	4.04621	0	16.27	11.6086	20.9884	0.0185835	2.00402
TNS2	ENSG00000111077.17	3272.47	1910.82	2280.57	4296.19	5425.84	5919.68	4.18088e-08	2.00337
WFDC3	ENSG00000124116.18	10.7166	11.1271	15.8925	27.1167	42.9517	29.5745	0.00731574	2.00334
ARNTL	ENSG00000133794.17	771.597	768.78	831.375	1862.92	1447.59	1533.11	1.70071e-16	2.00333
EFNA5	ENSG00000184349.12	373.134	484.534	424.131	894.851	825.369	901.546	3.09201e-15	2.0032
MT1M	ENSG00000205364.3	56.5059	58.6701	48.6707	119.313	121.89	110.666	7.95216e-06	2.0026
RP11-431J24.2	ENSG00000238178.6	40.918	69.7972	47.6774	125.641	97.5119	124.022	9.84289e-05	2.00235
CLIP2	ENSG00000106665.15	4667.58	3885.38	3717.85	7945.19	8398.79	8587.11	4.67235e-21	2.00102
ARHGAP6	ENSG00000047648.21	52.6089	62.7163	49.664	102.14	136.981	118.298	2.16254e-05	2.00051

## Sheet: description 
Cell Line: U251
CT: Control (triplicates: _A,B,C)
N5: NANEP5 (triplicates: _ A,B,C)
FC: Fold change
down: downregulated genes in U251 N5 vs U251 CT
up: upregulated genes in U251 N5 vs U251 CT
