# Supplementary material for: Chimeric NANOG repressors inhibit glioblastoma growth in vivo in a context-dependent manner
Source: Sci Rep. 2019 Mar 7;9:3891. doi: 10.1038/s41598-019-39473-y (PMC6405761; doi:10.1038/s41598-019-39473-y)
Supplement: Supplementary file 4 — Supplementary Excel Data File 3 [file 41598_2019_39473_MOESM4_ESM.xlsx]

## Sheet: Common U251 and U87 N5 DOWN
257 common elements in "U251 N5 down" and "U87 N5 down":
PGM5-AS1
IL6R
PKIB
CPA6
PBX3
APPL1
IQGAP2
SVILP1
KIAA1462
WNT3
MARCH10
ZNF395
PTPRG
UNC5C
SH2D6
HHIPL2
PGM5P4
HSPA12A
C6orf141
CELSR1
MYLK
RP11-214O1.2
SALL3
TGM4
PHLDA1
RP11-244F12.3
BVES-AS1
SOWAHD
UG0898H09
HS6ST2
NKX2-1
DACT1
RP5-1158E12.3
ARHGAP22
TRIM9
BDNF
SVIL
FGF13
PDIA5
CXCL14
RP11-541M12.6
ROR1
HS3ST3B1
TSHZ1
NRXN3
RAB39B
PLCE1
TRIM62
LINC00052
AGPS
CD70
NEXN-AS1
RP11-810K23.10
PALLD
HS3ST3A1
DAPK1
RPSAP52
RP11-131M11.2
RP11-126O1.5
RP11-283G6.3
AMBP
PRRX1
RP11-159H10.3
HAS3
SEMA5B
PCOLCE2
GAREM2
HPD
SAMD4A
HMGA2
KANK4
AMPH
PDE1C
LOXL1-AS1
PTGER2
GFRA1
NFIB
RBM24
TPM1
TNIK
CACHD1
POPDC3
CHRNA9
CMTM8
SFRP1
STAC
SFN
PRDM16
RP11-2E11.9
UST
PLEKHG1
FHDC1
EZR
CNN1
GPC4
LINC00982
LINC00327
KHDRBS3
MESTP4
THSD1
LINC00639
GATA3
SLC2A8
VAV3
SHC4
AC106786.1
DCLK1
SLC16A14
RNU6-26P
KCNH1
DNM3
TEX15
PGM5P2
LMO4
VSNL1
SEMA7A
AC012360.6
PGM5
IL17D
CTD-2021J15.1
DLL1
FOXC1
MMP3
AUTS2
LINC00702
IRX4
SORBS2
CPA4
ENC1
CCL2
EPHA5
MESTP3
MALT1
PXDN
MFSD2A
TGFBI
COL11A1
TENM4
EMILIN2
NEXN
ATP8B1
IRX5
BHLHE41
LAMA1
DCBLD2
STXBP6
AZIN2
SDC2
MMP24
INHBE
SIRPG
COL2A1
ZNF536
F2R
SPOCK1
RGMA
PRICKLE1
IRX3
SLCO5A1
ROS1
EBF1
NLGN4X
IRX1
FILIP1L
MSI1
PI15
VSTM2L
TNFRSF19
MESTP1
NLGN4Y
ZCCHC5
SYTL5
MEST
COL12A1
CCDC3
FGFR2
SH3RF2
PLCB1
KCTD4
FHL2
NPAS2
AIF1L
RGS20
ERFE
SIRPAP1
CDH3
CNTN1
BVES
SNAP25
OVCH1
TLN2
PRKCDBP
HOPX
ARHGEF6
AOAH
AC009518.4
SYTL2
GRIP1
SIRPB1
AFF2
TOX3
SOCS2
PLXNA4
SULF2
GSX2
SFRP4
PPP1R14C
PAX7
SIRPA
EFEMP1
IL17RD
TRIM2
AL121578.2
WBSCR17
CYP24A1
SPAG17
SOX21-AS1
GS1-388B5.1
ESPNL
SOCS2-AS1
MOXD1
CSMD2
GRIN2A
FGFR3
ILDR2
IL11
GFAP
CACNG4
ANKRD1
ITGB4
CADPS
ZNF423
C5orf46
JAKMIP2-AS1
GJC1
MYLKP1
XKR4
GDF6
PDZRN3
SOX21
FABP7
LINC00973
PDGFRA
NTN1
CTD-2353F22.2
TACR1
CXCR4
DRAXIN
TMTC1
TSHR
FLJ22447
SLC1A3
COL14A1
NTRK2
RGCC
ACKR3
KRT5

## Sheet: Common U251 and U87 N5 UP
353 common elements in "U251 NP UP" and "U87 N5 UP":
RP11-277E18.2
PTGES
TNFAIP6
ELN
LSP1
NGFR
GOLGA7B
PTGS1
CYP26B1
ANGPTL4
JUP
ABI3BP
WISP2
MFAP2
GGTLC2
NT5E
TMPRSS3
FAM167A
SLITRK6
SFTA1P
FGF1
GGTLC5P
GGT4P
GGTLC4P
AKR1C3
ALK
GGTLC3
TM4SF18
AKR1C2
CDKN1A
CX3CL1
FAP
GRAMD1C
AKR1C1
RAB7B
HES2
GGT1
LGALS9
ACP5
AKR1C4
MGLL
C3
NDST4
CSF2RA
ARID3A
BCHE
SQRDL
SNED1
GGT2
GGT3P
GAS6-AS1
CDK18
CRLF1
CFH
SOST
CPNE7
CSF2
CMAHP
PROS2P
XDH
PROS1
MAML3
KIAA1644
SLC37A1
MIR3189
NYAP1
PAQR5
IFIT3
PLEKHG4
AOX1
MSTN
TMEM71
TNFSF15
CARD6
TNS4
RP5-875H18.9
LGALS9DP
TMCC3
CPNE5
OAS1
CDA
SLC47A1
SLC14A1
IFIT2
TGFA
RP11-400K9.4
CTC-436P18.3
GGT8P
CNIH3
NFAM1
GSDMC
ACSL5
RHOU
CTSS
CRABP2
LRRC71
DLX3
ADAMTS6
GPR55
PPL
OTOGL
TM4SF1
SLC26A11
PCDH9
NOXA1
MILR1
SAMD9L
RASSF5
RASEF
SECTM1
TMC8
TRPM4
ABLIM3
COL16A1
GPR162
TSPAN32
CREB3L3
PCDH18
SLC17A5
TLE2
LINC00887
TJP3
GIPR
MRAS
IL24
C1QTNF1
TMEM156
BATF2
SLC43A2
GPER1
LIPH
CTNNBIP1
HES1
CTA-126B4.7
ADA
CTSB
PDE7B
EMP1
SLC6A6
ACE
EDN2
SCN9A
HTRA1
SYNPO2
TMEM255B
OAS2
CDK5R2
SYNJ2
DNAJC12
CCDC69
SAMD9
ITGB2
DIRAS1
CALB2
STAT6
TLR3
ANO1
DDX58
CASP1
PLSCR4
KIAA1671
CLMN
RP11-269G24.6
PEAR1
IFIT1
TRPV2
C1orf116
SEC14L5
RARG
RAB3D
RP11-277P12.20
STMN3
GGTLC1
HTR1D
SEMA6B
TNFRSF14
SIGLEC15
BAHCC1
SH2D1B
GNG2
DKK3
ZFYVE28
RP11-428K3.1
ARMCX1
TCEA3
CD82
AC007879.2
BMF
TM4SF1-AS1
PIK3CG
PIK3IP1
DGKA
SH3TC2
RP11-519G16.3
RORC
EPB41L1
KCNF1
ITGBL1
SGSH
PLCXD2
ALDH3A1
TMC6
ST3GAL5
ITGB2-AS1
IFI44L
C3AR1
GNG11
JAG2
FCHO1
PTPRH
KIAA1683
ZMIZ1-AS1
CA11
FRMD4B
FBLN2
HCP5
TRANK1
SLC47A2
SOCS5P5
SCARF1
SOCS5
BTN3A2
NOVA2
UNC93B3
PODXL
MIR34A
RP11-334C17.5
TLR1
NGEF
SH3RF3
SNPH
TLR6
SELL
AC002480.3
LINC01583
GDPD5
ANXA9
FRK
MX2
CISH
SLC2A5
IKZF2
UNC93B7
PROM2
FAM63A
RP4-671O14.7
APOL3
PRDM8
MARCH2
CTC-529P8.1
ID2
NALCN
SPP1
FUCA1
C1QTNF2
BTN3A3
DMBT1
CTD-3088G3.8
RP11-61L23.2
UNC93B5
CORO2A
CDH15
RP11-275N1.1
DENND3
GPR37L1
SOCS5P3
IL1B
ALX4
ABCA3
IL6
RP5-1125N11.2
CARD16
ESM1
DDIT4L
UNC93B2
IFIT1B
PRR16
POSTN
RASGRP1
AC007952.4
RALGPS2
GIMAP2
C11orf21
NR4A2
SLC22A18AS
PPM1H
RARRES3
RAPGEF3
IL11RA
UNC93B1
FCMR
TM4SF19
PLEKHA4
ETV1
IQSEC2
RP1
ASAP3
RP11-1055B8.4
MEIS3
TMEM145
CTD-2207P18.2
RP11-160E2.16
SH3TC1
PCDHB10
DGAT2
RASA4DP
HMCN2
ENTPD8
BTC
RP11-459E5.1
IGFBP4
TMEM59L
MMP19
CASP10
PCDHB9
SLC12A6
TSPAN1
FGD3
PTPN22
CDCP1
PLAC9
LUCAT1
SDC4
RP11-160E2.17
FGF14
SRCIN1
CCL24
PRSS51
FCRLA
KB-1732A1.1
PGPEP1
AC004870.4
TMEM255A
IL15
ALDH1A2
P3H2
RP1L1
TRIML2
FABP4
RP11-154D3.1
ARRB1
DHRS2
AC007952.5
C4orf26
ZDHHC23
PRR15
RP11-24F11.5
ATOH8
RAB27B
NFE2
PI16
WFDC3
CLIP2
